# Supplementary material for: Mechanistic differences between linear vs. spirocyclic dialkyldiazirine probes for photoaffinity labeling
Source: Chem Sci. 2024 Aug 13;15(37):15463–73. doi: 10.1039/d4sc04238g (PMC11372447; doi:10.1039/d4sc04238g)
Supplement: SC-015-D4SC04238G-s003 [file SC-015-D4SC04238G-s003.xlsx]

## Sheet: Info
Data restricted to proteins for which more than one unique peptide were detected
Keratin proteins excluded
Data normalized to pyruvate carboxylase (PC) abundance
Fitting performed to Hill equation: Response = ResponseMAX / (1 + (EC50 / [probe])n)

## Sheet: R-probes
						Raw abundances																		Normalized abundances
						45 / µM									42 / µM									45 / µM								42 / µM										Fitting Parameters
Accession	Gene Name	Description	PSMs	Unique Peptides		1	10	100	2	20	200	5	50		1	10	100	2	20	200	5	50		1	10	100	2	20	200	5		50	1	10	100	2	20	200	5	50		45 EC50 / µM	45 Max	45 n	45 R2	42 EC50 / µM	42 Max	42 n	42 R2
P11498	PC	Pyruvate carboxylase, mitochondrial OS=Homo sapiens OX=9606 GN=PC PE=1 SV=2	282	46		21228.1	24625.8	13637.7	19061.4	3860.7	12312.6	15006.5	11074.4		15010.9	14390.1	5534.8	9187.9	13897.1	7257.5	15928.2	9663.5		1	1	1	1	1	1	1		1	1	1	1	1	1	1	1	1		4.56704	2	8.03052e-08	0	4.56704	2	8.03052e-08	0
P49327	FASN	Fatty acid synthase OS=Homo sapiens OX=9606 GN=FASN PE=1 SV=3	221	74		368.2	1868.6	5650.5	488	763.6	5830.6	667.4	4332.4		651	9163.6	32382.7	640.3	32659	48570.8	3001.1	53230.6		0.0173449	0.0758798	0.414329	0.0256015	0.197788	0.473547	0.0444741		0.391209	0.0433685	0.636799	5.85074	0.0696895	2.35006	6.6925	0.188414	5.50842		23.6917	0.474635	1.72853	0.992323	25.3602	6.485	2.3198	0.995967
P16615	ATP2A2	Sarcoplasmic/endoplasmic reticulum calcium ATPase 2 OS=Homo sapiens OX=9606 GN=ATP2A2 PE=1 SV=1	222	48		457.1	5118.9	22813.2	688.9	1490.3	18393.6	1221.6	16600.3		463.1	5233.7	25391.7	417.4	31931.4	34805.2	3282.7	52277.6		0.0215328	0.207867	1.6728	0.0361411	0.386018	1.49388	0.0814047		1.49898	0.0308509	0.363701	4.58765	0.0454293	2.2977	4.79576	0.206094	5.4098		26.3348	1.60192	3.69574	0.985437	20.4197	4.96289	4	0.985961
P08238	HSP90AB1	Heat shock protein HSP 90-beta OS=Homo sapiens OX=9606 GN=HSP90AB1 PE=1 SV=4	265	25		871.4	3766.9	13188.1	869.6	1258.2	13316.7	1338.9	9166.3		992.5	7985	33917.3	721.3	28835.7	54828.9	3543	61646.2		0.0410494	0.152966	0.967033	0.045621	0.325899	1.08155	0.0892213		0.827702	0.0661186	0.554895	6.12801	0.0785054	2.07494	7.55479	0.222436	6.37928		30.2964	1.11909	1.72211	0.993815	26.1459	7.02632	2.93061	0.985975
P10809	HSPD1	60 kDa heat shock protein, mitochondrial OS=Homo sapiens OX=9606 GN=HSPD1 PE=1 SV=2	229	35		1989.9	4244.2	22740.5	1589.9	1055.8	21248.3	2167.7	12614.2		1499.9	5447.6	25268.5	702.4	19922	43162.1	3460.4	48656.7		0.093739	0.172348	1.66747	0.0834094	0.273474	1.72574	0.144451		1.13904	0.0999207	0.378566	4.56539	0.0764484	1.43354	5.94724	0.21725	5.0351		39.2635	1.812	2.2427	0.98719	26.2471	5.37127	3.41285	0.976619
P05023	ATP1A1	Sodium/potassium-transporting ATPase subunit alpha-1 OS=Homo sapiens OX=9606 GN=ATP1A1 PE=1 SV=1	155	38		233.5	1909	10532.6	404.1	678	9310.7	513.7	7027.6		516.2	5779.4	22890.1	390.7	31310.1	39464.9	2418.6	40393.7		0.0109996	0.0775203	0.772315	0.0211999	0.175616	0.756193	0.0342318		0.634581	0.0343883	0.401623	4.13567	0.0425233	2.253	5.43781	0.151844	4.18003		29.8609	0.78056	2.758	0.995002	23.6113	4.97213	2.13394	0.977752
A0A0G2JIW1	HSPA1B	Heat shock 70 kDa protein 1B OS=Homo sapiens OX=9606 GN=HSPA1B PE=1 SV=1	219	22		1317.7	4805.3	17906.8	1235.4	1498.1	17674.6	1808.8	12080.8		1347.6	7020.4	29800.5	669.4	25225.7	50559.3	3576.8	56345.3		0.0620734	0.195133	1.31304	0.0648116	0.388038	1.43549	0.120534		1.09088	0.0897748	0.487863	5.38421	0.0728567	1.81518	6.96649	0.224558	5.83073		31.4374	1.49074	1.81978	0.992114	26.2592	6.34981	3.02257	0.978688
Q13085	ACACA	Acetyl-CoA carboxylase 1 OS=Homo sapiens OX=9606 GN=ACACA PE=1 SV=2	139	54		6446.6	10524.3	5922.4	7403.6	1768.1	6429.3	5845.8	5414.3		8783.1	5353.9	4875.5	3673.1	9964.1	6911.4	6347.6	7937.3		0.303682	0.427369	0.434267	0.388408	0.457974	0.522172	0.389551		0.488902	0.585115	0.372054	0.880881	0.399776	0.716991	0.952311	0.398513	0.821369		0.370758	0.511055	0.510936	0.844456	1000	2.3595	0.244302	0.7159
H0YFD6	HADHA	Trifunctional enzyme subunit alpha, mitochondrial OS=Homo sapiens OX=9606 GN=HADHA PE=1 SV=2	182	35		421.3	2872.7	13360.5	441.8	1017.8	11066.9	911.1	9352.2		366.8	5625.2	30270.2	339.8	32237.2	41471.6	2031.6	69623.2		0.0198463	0.116654	0.979674	0.0231777	0.263631	0.898827	0.0607137		0.844488	0.0244356	0.390908	5.46907	0.0369834	2.31971	5.71431	0.127547	7.20476		26.3742	0.954488	2.92401	0.989224	21.9531	6.16892	4	0.963284
P68363	TUBA1B	Tubulin alpha-1B chain OS=Homo sapiens OX=9606 GN=TUBA1B PE=1 SV=1	401	5		140.9	788.7	3345.4	147.9	243.2	3551.8	240.1	2193.8		175.2	1599.3	10640.5	131.3	7278.7	19530.3	599.3	17957.7		0.00663743	0.0320274	0.245305	0.00775914	0.0629938	0.288469	0.0159997		0.198097	0.0116715	0.111139	1.92247	0.0142905	0.523757	2.69105	0.0376251	1.8583		37.2837	0.299071	1.77526	0.994668	37.0177	2.57632	1.99805	0.975361
P07437	TUBB	Tubulin beta chain OS=Homo sapiens OX=9606 GN=TUBB PE=1 SV=2	241	4		148.3	679	3640.8	179.2	262.2	3679.6	281.8	2522.7		192.7	1629.7	15378	135	7061.8	22215.1	636.1	20365.8		0.00698602	0.0275727	0.266966	0.0094012	0.0679151	0.298848	0.0187785		0.227796	0.0128373	0.113251	2.77842	0.0146932	0.508149	3.06099	0.0399355	2.1075		31.9031	0.298587	2.25057	0.993911	37.2298	3.06777	2.52558	0.999488
P14625	HSP90B1	Endoplasmin OS=Homo sapiens OX=9606 GN=HSP90B1 PE=1 SV=1	194	41		680.8	3438.1	18560.1	665.7	1068.7	16470.3	1098.5	12025.4		571.5	4826.6	30563.3	412.4	21316.1	48221.2	2424.5	51208.1		0.0320707	0.139614	1.36094	0.034924	0.276815	1.33768	0.0732016		1.08587	0.0380723	0.335411	5.52202	0.0448851	1.53385	6.64433	0.152214	5.29913		31.4279	1.3824	2.7245	0.993493	29.2846	6.27066	2.7847	0.99093
P08670	VIM	Vimentin OS=Homo sapiens OX=9606 GN=VIM PE=1 SV=4	278	36		754.7	1945.6	3902.1	336.9	448.5	3234.7	419.2	2915.5		314.9	2558.4	27678.5	302.4	16518.2	48408.2	1288.7	52363.2		0.0355519	0.0790066	0.286126	0.0176745	0.116171	0.262715	0.0279346		0.263265	0.0209781	0.177789	5.00081	0.0329129	1.18861	6.67009	0.0809068	5.41866		20.301	0.28997	1.75257	0.96344	28.552	5.92548	3.75107	0.97633
A0A087WT44	HMOX2	Heme oxygenase 2 OS=Homo sapiens OX=9606 GN=HMOX2 PE=1 SV=1	250	23		232.6	3118.1	12760.8	390.1	1348.3	10180.2	938.6	9941.3		1163.5	29198.7	17892.7	1390.1	53961.3	24636.9	11639.9	46204		0.0109572	0.126619	0.9357	0.0204654	0.349237	0.826812	0.0625462		0.897683	0.0775103	2.02908	3.23276	0.151297	3.88292	3.39468	0.730773	4.78129		22.0509	0.905771	3.18087	0.984581	9.06337	3.86989	3.20093	0.925759
O43707	ACTN4	Alpha-actinin-4 OS=Homo sapiens OX=9606 GN=ACTN4 PE=1 SV=2	129	26		348.5	1335.6	3724.9	287.8	389.2	3690.3	416.1	2482.8		380.1	3006.1	25086.6	296.1	14529.3	44003.5	1446.9	37678.8		0.0164169	0.0542358	0.273133	0.0150986	0.100811	0.299717	0.027728		0.224193	0.0253216	0.208901	4.53252	0.0322272	1.04549	6.06318	0.0908389	3.89908		30.8527	0.322709	1.45044	0.994689	41.9253	6.04712	1.92162	0.986251
P07900	HSP90AA1	Heat shock protein HSP 90-alpha OS=Homo sapiens OX=9606 GN=HSP90AA1 PE=1 SV=5	205	21		403.8	1861.4	6426.9	432.1	583.3	6723.5	627.1	4399.5		490.2	4504.8	17522.5	303.2	16206	28955.8	1787.6	32194.9		0.019022	0.0755874	0.47126	0.0226688	0.151087	0.546067	0.0417886		0.397268	0.0326563	0.313049	3.16588	0.0329999	1.16614	3.98978	0.112229	3.3316		33.5412	0.571671	1.61214	0.993635	25.7877	3.69373	2.72906	0.983685
P52272	HNRNPM	Heterogeneous nuclear ribonucleoprotein M OS=Homo sapiens OX=9606 GN=HNRNPM PE=1 SV=3	176	34		269.6	1015	6517.9	238.8	340	6340.1	342.2	4186.8		283.9	2001.2	19674	229.5	9287.7	32155.3	1219	28239.8		0.0127001	0.0412169	0.477932	0.0125279	0.0880669	0.514928	0.0228035		0.378061	0.0189129	0.139068	3.5546	0.0249785	0.668319	4.43063	0.0765309	2.92232		34.8168	0.517706	2.55814	0.996004	39.3876	4.33907	2.27643	0.992185
Q96RQ3	MCCC1	Methylcrotonoyl-CoA carboxylase subunit alpha, mitochondrial OS=Homo sapiens OX=9606 GN=MCCC1 PE=1 SV=3	144	29		12904.8	13412.5	7754	10977.3	1915.7	7053.6	8962.6	6505.3		8951.3	8535.6	3001.5	4522.7	8118.2	3845.1	8397.6	5502		0.607911	0.544652	0.568571	0.575892	0.496205	0.572877	0.597248		0.587418	0.59632	0.593158	0.542296	0.492245	0.584165	0.529811	0.527216	0.569359		0.0834806	1.13769	3.57419e-17	-4.20775e-13	1.71034	1.10864	1.3706e-10	-2.67553e-10
P11142	HSPA8	Heat shock cognate 71 kDa protein OS=Homo sapiens OX=9606 GN=HSPA8 PE=1 SV=1	183	25		1021.8	3707.5	11087.5	968.8	1043.5	10687.3	1222.6	7506.4		1030	5694.4	30771	685.6	23597.9	48434.7	3272.7	51292.5		0.0481343	0.150553	0.813004	0.0508252	0.270288	0.867997	0.0814714		0.677816	0.0686168	0.395716	5.55955	0.0746199	1.69804	6.67374	0.205466	5.30786		29.6256	0.921302	1.62974	0.990487	28.8329	6.34169	2.5777	0.991164
P60709	ACTB	Actin, cytoplasmic 1 OS=Homo sapiens OX=9606 GN=ACTB PE=1 SV=1	236	8		897.1	3109.7	10189.6	842.9	847.5	10294.2	1054.9	6475.1		892.1	5528.1	25994.1	454.8	19798.1	43890.5	2218.8	46104.5		0.04226	0.126278	0.747164	0.0442203	0.21952	0.83607	0.0702962		0.584691	0.0594301	0.38416	4.69648	0.0494999	1.42462	6.04761	0.1393	4.77099		36.3417	0.907015	1.51682	0.992475	28.9793	5.59603	2.62074	0.982069
A0A087WVQ6	CLTC	Clathrin heavy chain OS=Homo sapiens OX=9606 GN=CLTC PE=1 SV=1	109	43		462.4	1299.4	4937.6	439.7	484.9	5394.8	584	3147.5		459.5	2691.5	10791.6	391.1	7971.8	17407.6	1373.7	16075.9		0.0217824	0.0527658	0.362055	0.0230676	0.125599	0.438153	0.0389165		0.284214	0.0306111	0.187038	1.94977	0.0425669	0.57363	2.39857	0.0862433	1.66357		43.2725	0.495757	1.2984	0.994542	35.8636	2.4145	1.84768	0.993654
P14618	PKM	Pyruvate kinase PKM OS=Homo sapiens OX=9606 GN=PKM PE=1 SV=4	132	28		774.2	2626.2	7580.7	874.4	911.4	7878.5	1038.8	5280.2		850.6	7063.8	20652.8	771.3	19156.7	30992.9	3274.9	35269.8		0.0364705	0.106644	0.555864	0.0458728	0.236071	0.639873	0.0692233		0.476793	0.0566655	0.490879	3.73144	0.0839474	1.37847	4.27047	0.205604	3.6498		30.9036	0.69044	1.33338	0.99268	25.4044	4.15212	2.41078	0.992646
Q07065	CKAP4	Cytoskeleton-associated protein 4 OS=Homo sapiens OX=9606 GN=CKAP4 PE=1 SV=2	156	37		303	3979.4	17172.5	415.1	1226.8	13335.7	1057.9	12860.3		265.3	3205.9	18330.6	197.2	17936.3	29170.3	1351.9	38119.6		0.0142735	0.161595	1.25919	0.021777	0.317766	1.08309	0.0704961		1.16126	0.0176738	0.222785	3.31188	0.021463	1.29065	4.01933	0.0848746	3.9447		24.9942	1.19031	4	0.980423	23.1977	3.80815	4	0.983301
Q16891	IMMT	MICOS complex subunit MIC60 OS=Homo sapiens OX=9606 GN=IMMT PE=1 SV=1	155	5		300.2	2457.2	15111.9	344.6	1134.1	11697.5	811.9	11304		280.9	2148.6	15659	223.5	9967.5	22814.7	1245.2	26542.9		0.0141416	0.0997815	1.1081	0.0180784	0.293755	0.950043	0.0541032		1.02073	0.0187131	0.149311	2.82919	0.0243255	0.717236	3.1436	0.0781758	2.74672		24.7424	1.04542	4	0.986044	27.4086	3.02084	3.56068	0.996122
P21796	VDAC1	Voltage-dependent anion-selective channel protein 1 OS=Homo sapiens OX=9606 GN=VDAC1 PE=1 SV=2	581	18		438.2	8780.1	34593.6	709.1	2981.3	24794.7	2162.7	28253.8		5818.4	32246	27730.8	5638.6	65077.9	38747.4	40485.5	71427		0.0206425	0.356541	2.53662	0.0372008	0.772217	2.01377	0.144118		2.55127	0.387612	2.24085	5.01026	0.613698	4.68284	5.33895	2.54175	7.39142		23.0911	2.39287	4	0.961631	8.73263	5.97505	1.51039	0.859638
P13639	EEF2	Elongation factor 2 OS=Homo sapiens OX=9606 GN=EEF2 PE=1 SV=4	173	36		641.8	2552.3	7518.8	662.8	757.4	8032.3	903.8	4918.7		694.7	5155.4	23300.4	639.3	19843.4	36424	2616	39617.1		0.0302335	0.103643	0.551325	0.0347718	0.196182	0.652364	0.0602272		0.44415	0.0462797	0.35826	4.2098	0.0695806	1.42788	5.01881	0.164237	4.09966		39.3964	0.733032	1.27777	0.995261	27.204	4.77159	2.56755	0.991332
F5H5D3	TUBA1C	Tubulin alpha chain OS=Homo sapiens OX=9606 GN=TUBA1C PE=1 SV=1	300	5		545.4	3060.4	14165.1	618	1125	14030.7	1039.9	9931.5		589.1	5664.2	49692.7	427.5	28570.3	78197.9	2201.9	77059.7		0.0256924	0.124276	1.03867	0.0324215	0.291398	1.13954	0.0692966		0.896798	0.0392448	0.393618	8.97823	0.0465286	2.05585	10.7748	0.138239	7.97431		30.1575	1.14581	2.20527	0.994833	33.1734	10.3158	2.60258	0.993054
P04350	TUBB4A	Tubulin beta-4A chain OS=Homo sapiens OX=9606 GN=TUBB4A PE=1 SV=2	169	2		18.9	90.8	351.2	14.8	43.2	348.6	22.8	251.2		19.5	176.6	1033.9	13.7	862.1	1587.7	77.9	1936.8		0.000890329	0.00368719	0.0257521	0.000776438	0.0111897	0.0283125	0.00151934		0.0226829	0.00129906	0.0122723	0.1868	0.00149109	0.0620345	0.218767	0.0048907	0.200424		25.1944	0.0283792	1.9162	0.997846	24.4005	0.205714	4	0.991038
P05165	PCCA	Propionyl-CoA carboxylase alpha chain, mitochondrial OS=Homo sapiens OX=9606 GN=PCCA PE=1 SV=4	161	35		14200.8	14916.3	9134.7	11441.2	2220.4	8223.7	9162	7609.3		9489.9	9081.8	3675	5047.7	9914.4	4582.1	9560.3	6678		0.668962	0.605718	0.669812	0.600229	0.575129	0.667909	0.610535		0.687107	0.632201	0.631114	0.663981	0.549386	0.713415	0.631361	0.600212	0.691054		1000	1.34542	0.0260653	0.150299	0.006296	0.689055	0.349188	0.317063
P78371	CCT2	T-complex protein 1 subunit beta OS=Homo sapiens OX=9606 GN=CCT2 PE=1 SV=4	117	29		462	1357.4	3913.8	435.2	379.9	4105.4	523.5	2754.9		472	3261.1	16893.1	389.6	13924.9	28145.3	1595.6	31934.1		0.0217636	0.0551211	0.286984	0.0228315	0.0984018	0.333431	0.0348849		0.248763	0.0314438	0.226621	3.05216	0.0424036	1.002	3.8781	0.100175	3.30461		33.4795	0.359976	1.40459	0.986579	25.8486	3.53469	3.36727	0.981842
Q9NR30	DDX21	Nucleolar RNA helicase 2 OS=Homo sapiens OX=9606 GN=DDX21 PE=1 SV=5	117	33		782.5	1585.5	5706.1	598	363.3	5500	729.8	3526.1		570.9	4496	18908.6	469.4	17263.7	29162.2	2530.6	38572.2		0.0368615	0.0643837	0.418406	0.0313723	0.0941021	0.446697	0.0486323		0.318401	0.0380324	0.312437	3.41631	0.0510889	1.24225	4.01822	0.158875	3.99154		36.0398	0.479102	1.75103	0.978422	23.5237	3.8612	4	0.983907
P27824	CANX	Calnexin OS=Homo sapiens OX=9606 GN=CANX PE=1 SV=2	179	22		427.2	2789.2	14157.4	544.4	867.4	11179.2	936	10360		426.3	5715.3	21277.4	346.6	26320.9	33866	2666.3	51966.3		0.0201243	0.113263	1.03811	0.0285603	0.224674	0.907948	0.062373		0.935491	0.0283994	0.397169	3.84429	0.0377235	1.89399	4.66635	0.167395	5.37759		26.3842	0.984219	4	0.98372	21.3243	4.65676	4	0.958414
P22626	HNRNPA2B1	Heterogeneous nuclear ribonucleoproteins A2/B1 OS=Homo sapiens OX=9606 GN=HNRNPA2B1 PE=1 SV=2	223	22		640.7	1801.3	8675	520.8	609.9	8100.9	715.1	5881.3		495.4	4371	33384.7	365.3	20031.2	57255.4	2213.1	59467.8		0.0301817	0.0731469	0.636104	0.0273222	0.157977	0.657936	0.0476527		0.531072	0.0330027	0.30375	6.03178	0.0397588	1.44139	7.88914	0.138942	6.15386		30.2195	0.671714	2.40499	0.991668	30.3548	7.16664	3.07491	0.979898
P80303	NUCB2	Nucleobindin-2 OS=Homo sapiens OX=9606 GN=NUCB2 PE=1 SV=3	142	25		207.2	1638.5	7383.9	230.1	533.7	6113.7	449.7	5509		257.2	9431.1	10349.9	277.2	31563.6	14372.6	3165.7	30916		0.00976065	0.0665359	0.541433	0.0120715	0.138239	0.49654	0.029967		0.497454	0.0171342	0.655388	1.86997	0.0301701	2.27124	1.98038	0.198748	3.19925		25.6683	0.526472	3.6122	0.987464	12.0879	2.38967	4	0.886322
Q02818	NUCB1	Nucleobindin-1 OS=Homo sapiens OX=9606 GN=NUCB1 PE=1 SV=4	149	33		242.8	1279.3	5629	272.8	523.1	4673.3	387	4015.3		263.3	6194.7	11493.3	238.1	22922.5	15593.9	1856.2	26671.9		0.0114377	0.0519496	0.412753	0.0143116	0.135494	0.379554	0.0257888		0.362575	0.0175406	0.430483	2.07655	0.0259145	1.64944	2.14866	0.116535	2.76007		24.4201	0.403765	2.70345	0.990271	15.2478	2.32556	3.71517	0.964085
C9J406	IMMT	MICOS complex subunit MIC60 OS=Homo sapiens OX=9606 GN=IMMT PE=1 SV=1	150	3		17.2	105.6	626.4	22.4	48.9	545.9	35.5	436.4		10.2	110	717.3	9.8	453.7	1118	49.2	1214.6		0.000810247	0.00428819	0.0459315	0.00117515	0.0126661	0.0443367	0.00236564		0.0394062	0.000679506	0.00764414	0.129598	0.00106662	0.0326471	0.154048	0.00308886	0.125689		27.1663	0.0458783	2.83026	0.995541	29.1235	0.145017	3.09678	0.991461
O95202	LETM1	Mitochondrial proton/calcium exchanger protein OS=Homo sapiens OX=9606 GN=LETM1 PE=1 SV=1	138	28		180.3	2185.2	15262.9	236.2	606.6	11651.8	513.5	10864.8		240.4	11709.2	17466	280.3	38610.5	23381.1	4195.3	44525.3		0.00849346	0.0887362	1.11917	0.0123915	0.157122	0.946331	0.0342185		0.981073	0.016015	0.813698	3.15567	0.0305075	2.77831	3.22165	0.263388	4.60757		29.1232	1.05114	4	0.985037	14.0941	3.64936	3.72045	0.935004
Q9BVA1	TUBB2B	Tubulin beta-2B chain OS=Homo sapiens OX=9606 GN=TUBB2B PE=1 SV=1	186	3		50	212	935.6	45.8	47.2	960	63.1	623.5		45.9	395.5	4334.5	53.7	2243.4	6806.8	255.8	6272.5		0.00235537	0.00860886	0.0686039	0.00240276	0.0122258	0.0779689	0.00420484		0.056301	0.00305778	0.0274842	0.783136	0.00584464	0.161429	0.937899	0.0160596	0.649092		35.5562	0.07784	2.34983	0.989552	36.5626	0.914796	2.41458	0.994737
O60313	OPA1	Dynamin-like 120 kDa protein, mitochondrial OS=Homo sapiens OX=9606 GN=OPA1 PE=1 SV=3	118	29		109.4	1066.4	5624.8	129.2	480.1	4475.7	316.8	4231.9		194.1	2724.8	14013.6	184.2	13572.7	20394.7	1432.1	29467.6		0.00515355	0.0433042	0.412445	0.0067781	0.124356	0.363506	0.0211109		0.382134	0.0129306	0.189352	2.53191	0.0200481	0.976657	2.81016	0.0899097	3.04937		23.9965	0.393964	3.70905	0.987895	22.8504	2.82739	4	0.983005
O60506	SYNCRIP	Heterogeneous nuclear ribonucleoprotein Q OS=Homo sapiens OX=9606 GN=SYNCRIP PE=1 SV=2	110	3		354.2	1199.9	4479.9	278.2	309.5	4225.6	414.4	3146.9		288.7	3171.1	18940.6	204.9	14571.8	29076.6	1268.9	37582.5		0.0166854	0.0487253	0.328494	0.0145949	0.0801668	0.343193	0.0276147		0.28416	0.0192327	0.220367	3.42209	0.0223011	1.04855	4.00642	0.0796637	3.88912		29.5699	0.350056	2.37509	0.986391	24.9058	3.84056	4	0.987755
O95831	AIFM1	Apoptosis-inducing factor 1, mitochondrial OS=Homo sapiens OX=9606 GN=AIFM1 PE=1 SV=1	142	24		314.9	1915.5	11522.3	345.1	722.6	9541.9	613.3	8127		339.7	3711.2	32273.3	267.3	21883.5	48705.5	2109.7	60513.2		0.0148341	0.0777843	0.844886	0.0181047	0.187168	0.77497	0.040869		0.733855	0.0226302	0.2579	5.83098	0.0290926	1.57468	6.71106	0.132451	6.26204		27.5206	0.816774	3.49867	0.991564	25.959	6.40998	4	0.992251
Q08211	DHX9	ATP-dependent RNA helicase A OS=Homo sapiens OX=9606 GN=DHX9 PE=1 SV=4	127	35		939.5	1923.8	7587.4	744.7	489.1	7445.8	954.3	4530.9		702.8	4131.3	18132.2	468.1	14361.6	27550	2337.6	32120.3		0.0442574	0.0781213	0.556355	0.0390685	0.126687	0.60473	0.0635924		0.409133	0.0468193	0.287093	3.27604	0.0509474	1.03342	3.79607	0.146759	3.32388		38.5902	0.654834	1.68188	0.983233	25.9274	3.60768	3.1893	0.991252
P35579	MYH9	Myosin-9 OS=Homo sapiens OX=9606 GN=MYH9 PE=1 SV=4	94	31		584.3	1672.6	2904.8	463.2	308.2	2952.4	519.2	1970.2		479.5	2902.7	13530.2	324.5	11275	23543.5	1303.1	22480		0.0275248	0.0679206	0.212998	0.0243004	0.0798301	0.239787	0.0345983		0.177906	0.0319435	0.201715	2.44457	0.0353182	0.81132	3.24402	0.0818109	2.32628		42.8581	0.305439	0.915838	0.979398	33.5053	3.13173	1.93343	0.982878
P31948	STIP1	Stress-induced-phosphoprotein 1 OS=Homo sapiens OX=9606 GN=STIP1 PE=1 SV=1	164	40		301.1	1234.6	4862	279.4	445	4884.4	431.7	3285.7		379.9	3124.8	24383.4	296.2	14766.8	40681.3	1283.1	39565.2		0.014184	0.0501344	0.356512	0.0146579	0.115264	0.396699	0.0287675		0.296693	0.0253083	0.217149	4.40547	0.0322381	1.06258	5.60542	0.0805552	4.09429		31.3518	0.41003	1.776	0.995581	33.4074	5.28639	2.48406	0.986622
P12956	XRCC6	X-ray repair cross-complementing protein 6 OS=Homo sapiens OX=9606 GN=XRCC6 PE=1 SV=2	140	35		353.7	1194.2	3672	316.3	354.2	3918.4	451.5	2457.3		386.4	4066	21741.9	317	18337.8	32729.5	1768.1	41863.1		0.0166619	0.0484939	0.269254	0.0165937	0.091745	0.318243	0.030087		0.22189	0.0257413	0.282555	3.92822	0.0345019	1.31954	4.50975	0.111004	4.33208		37.6794	0.350634	1.34793	0.992735	24.1386	4.32717	4	0.9908
P42704	LRPPRC	Leucine-rich PPR motif-containing protein, mitochondrial OS=Homo sapiens OX=9606 GN=LRPPRC PE=1 SV=3	124	44		589.6	2185.6	10965.3	536	816	9732.1	857.7	7322.3		419.5	2272.2	12268.9	302.5	8439.7	17984	1274.3	19217.3		0.0277745	0.0887524	0.804043	0.0281197	0.211361	0.790418	0.0571552		0.661192	0.0279464	0.1579	2.21668	0.0329237	0.607299	2.47799	0.0800028	1.98865		28.9132	0.82043	2.46654	0.992729	29.4805	2.41969	2.64117	0.996729
Q92945	KHSRP	Far upstream element-binding protein 2 OS=Homo sapiens OX=9606 GN=KHSRP PE=1 SV=4	110	25		233.6	850	3267.2	194.7	212.2	3356	289.5	2176.6		230.2	2608.8	14708.1	136.9	10639.6	22902.9	989.7	26008.1		0.0110043	0.0345166	0.239571	0.0102144	0.0549641	0.272566	0.0192916		0.196543	0.0153355	0.181291	2.65739	0.0149	0.765599	3.15576	0.0621351	2.69137		35.1694	0.279922	1.92976	0.989423	26.978	2.95841	3.30512	0.990763
P06576	ATP5F1B	ATP synthase subunit beta, mitochondrial OS=Homo sapiens OX=9606 GN=ATP5F1B PE=1 SV=3	97	22		287.9	1198.9	6171.6	271.3	499.5	5198.6	494.3	4332.1		261.2	1651.6	10884.5	201.5	7321.4	17655.9	1054	19057.3		0.0135622	0.0486847	0.45254	0.014233	0.129381	0.422218	0.0329391		0.391181	0.0174007	0.114773	1.96656	0.021931	0.526829	2.43278	0.0661719	1.97209		26.1394	0.444721	2.8394	0.990395	28.771	2.25476	3.06343	0.98671
P31939	ATIC	Bifunctional purine biosynthesis protein ATIC OS=Homo sapiens OX=9606 GN=ATIC PE=1 SV=3	114	28		151.1	491.6	1610.8	164	163.2	1715.7	203.5	1069.7		246	3596.9	21417.4	225.2	17999	31644.5	1254.5	40543.6		0.00711792	0.0199628	0.118114	0.00860378	0.0422721	0.139345	0.0135608		0.0965921	0.0163881	0.249957	3.86959	0.0245105	1.29516	4.36025	0.0787597	4.19554		37.6869	0.154078	1.32811	0.993175	24.1163	4.21098	4	0.993137
Q96A33	CCDC47	Coiled-coil domain-containing protein 47 OS=Homo sapiens OX=9606 GN=CCDC47 PE=1 SV=1	104	20		282.2	3112.8	12964.3	371.8	725.8	10451.4	731.8	9587.3		223.5	3202.6	13346.8	155.5	16605.7	19259.9	1597.9	31097.9		0.0132937	0.126404	0.950622	0.0195054	0.187997	0.848838	0.0487655		0.865717	0.0148892	0.222556	2.41143	0.0169244	1.1949	2.65379	0.100319	3.21808		27.0088	0.912164	4	0.982621	20.8703	2.77538	4	0.965136
P68104	EEF1A1	Elongation factor 1-alpha 1 OS=Homo sapiens OX=9606 GN=EEF1A1 PE=1 SV=1	190	11		485.7	2090.6	7194.8	497.5	554.8	7481.6	671.1	4797.5		557	5119.5	22070.7	404.1	21801.2	35980.6	2187	45977		0.0228801	0.0848947	0.527567	0.0260999	0.143705	0.607638	0.0447206		0.433206	0.0371064	0.355765	3.98762	0.0439818	1.56876	4.95771	0.137304	4.7578		35.5523	0.638762	1.66797	0.991482	23.1721	4.62858	4	0.980181
Q5JRX3	PITRM1	Presequence protease, mitochondrial OS=Homo sapiens OX=9606 GN=PITRM1 PE=1 SV=3	108	32		185.1	1348.8	3585.1	235.4	590.7	3144.6	474.4	2654.8		768.4	16404	15832.3	1523.9	29686.2	20679.2	9011.4	28075.5		0.00871957	0.0547718	0.262882	0.0123496	0.153003	0.255397	0.031613		0.239724	0.0511895	1.13995	2.8605	0.165859	2.13614	2.84936	0.565751	2.90531		17.3698	0.264286	2.06514	0.994517	11.9556	2.94876	1.87046	0.995445
P48643	CCT5	T-complex protein 1 subunit epsilon OS=Homo sapiens OX=9606 GN=CCT5 PE=1 SV=1	125	28		260.5	1213.3	4380.3	278.9	383.4	4586.2	397.7	2932		295.3	2990.5	21457.1	259.8	15061.1	35567.6	1340.4	36930.6		0.0122715	0.0492695	0.321191	0.0146317	0.0993084	0.37248	0.0265018		0.264755	0.0196724	0.207816	3.87676	0.0282763	1.08376	4.90081	0.0841526	3.82166		34.8969	0.391652	1.61388	0.994639	29.8322	4.54709	2.74187	0.985563
P55060	CSE1L	Exportin-2 OS=Homo sapiens OX=9606 GN=CSE1L PE=1 SV=3	115	34		171	1143.8	4904.4	186.8	491.5	4980.2	407.9	3613.3		222.5	2833.7	16432.8	169.6	12643	23223.4	1144.6	28242.8		0.00805536	0.0464472	0.359621	0.00979991	0.127309	0.40448	0.0271816		0.326275	0.0148226	0.19692	2.969	0.0184591	0.909758	3.19992	0.07186	2.92263		27.5233	0.403002	2.06889	0.994944	25.3047	3.11936	3.57603	0.997424
Q02790	FKBP4	Peptidyl-prolyl cis-trans isomerase FKBP4 OS=Homo sapiens OX=9606 GN=FKBP4 PE=1 SV=3	102	28		190	760.9	2844.8	219.9	341.6	3005.6	311.2	1987.7		271.6	2585.3	19784.3	310.9	11944.6	32402.6	1313.1	30791.5		0.0089504	0.0308985	0.208598	0.0115364	0.0884814	0.244108	0.0207377		0.179486	0.0180935	0.179658	3.57453	0.033838	0.859503	4.46471	0.0824387	3.18637		30.257	0.253193	1.52398	0.99441	34.6295	4.28596	2.3387	0.989912
P55072	VCP	Transitional endoplasmic reticulum ATPase OS=Homo sapiens OX=9606 GN=VCP PE=1 SV=4	83	31		345.8	1068.3	3703.7	296	360.6	3692.8	451.3	2523.9		308.7	1953.8	9581.3	235.6	7356.9	15116	1010.2	16602.7		0.0162897	0.0433813	0.271578	0.0155288	0.0934028	0.29992	0.0300736		0.227904	0.0205651	0.135774	1.7311	0.0256424	0.529384	2.08281	0.0634221	1.71808		30.6877	0.315712	1.61799	0.991891	27.6075	1.96085	2.83711	0.989582
P53396	ACLY	ATP-citrate synthase OS=Homo sapiens OX=9606 GN=ACLY PE=1 SV=3	101	37		374.8	1136	3583.6	358.9	390.1	3977.8	470.4	2386.1		392.3	3532.2	18635.3	374.8	13082.5	27471.3	1552.6	28880.2		0.0176558	0.0461305	0.262772	0.0188286	0.101044	0.323067	0.0313464		0.215461	0.0261343	0.24546	3.36693	0.0407928	0.941383	3.78523	0.0974749	2.98859		42.8275	0.371179	1.1954	0.993537	29.8551	3.70203	2.53331	0.997101
P04843	RPN1	Dolichyl-diphosphooligosaccharide--protein glycosyltransferase subunit 1 OS=Homo sapiens OX=9606 GN=RPN1 PE=1 SV=1	122	35		274.7	2094.3	9960.8	335.4	952.7	8834.5	689.7	6949.2		432.9	5719.1	13278.5	442.3	19018.2	20991.4	3061.5	25229.4		0.0129404	0.085045	0.730387	0.0175958	0.246769	0.717517	0.0459601		0.627501	0.028839	0.397433	2.39909	0.0481394	1.3685	2.89237	0.192206	2.61079		25.6791	0.74234	2.40099	0.996461	19.6331	2.72315	2.52556	0.98687
P09960	LTA4H	Leukotriene A-4 hydrolase OS=Homo sapiens OX=9606 GN=LTA4H PE=1 SV=2	121	28		121.3	569	1951.9	125.1	291.8	1997.7	153	1441.9		266.6	7599.7	26666	317.9	27849.7	31576.4	2014.6	46678.4		0.00571412	0.0231058	0.143125	0.006563	0.0755821	0.162248	0.0101956		0.130201	0.0177604	0.52812	4.81788	0.0345999	2.00399	4.35086	0.12648	4.83038		22.3961	0.159353	1.8573	0.994139	21.176	4.71772	3.7466	0.990699
P11021	HSPA5	Endoplasmic reticulum chaperone BiP OS=Homo sapiens OX=9606 GN=HSPA5 PE=1 SV=2	108	29		389.6	1390.3	5068.4	334.8	336.9	4266.1	516.7	3360.7		261.6	2199.5	12631.2	211.8	10936.1	21602.9	1344.4	26038.4		0.018353	0.056457	0.371646	0.0175643	0.087264	0.346482	0.0344317		0.303466	0.0174273	0.152848	2.28214	0.0230521	0.786934	2.97663	0.0844038	2.69451		28.6084	0.369607	2.4801	0.978629	24.5406	2.6985	4	0.976388
P42167	TMPO	Lamina-associated polypeptide 2, isoforms beta/gamma OS=Homo sapiens OX=9606 GN=TMPO PE=1 SV=2	136	6		160.6	2193.1	13236.1	222	842.3	10736.7	577.8	10204.9		172.9	2727.3	16018.7	135.3	14813.6	23016.6	1277	32226		0.00756544	0.089057	0.970552	0.0116466	0.218173	0.872009	0.0385033		0.921486	0.0115183	0.189526	2.89418	0.0147259	1.06595	3.17142	0.0801723	3.33482		26.0958	0.942006	4	0.989283	23.1844	3.17253	4	0.988876
A0A494C0R8	CLUH	Clustered mitochondria protein homolog OS=Homo sapiens OX=9606 GN=CLUH PE=1 SV=1	100	2		48	356.9	1079.2	52.4	198.9	977.3	100	865.6		356.6	10803.6	7142	867.4	19115.1	9311.2	5763.7	12817.6		0.00226115	0.0144929	0.0791336	0.00274901	0.0515192	0.079374	0.00666378		0.0781622	0.0237561	0.750766	1.29038	0.0944068	1.37547	1.28298	0.361855	1.32639		16.3244	0.0801086	2.84394	0.996567	7.99508	1.33626	2.52672	0.980606
P49321	NASP	Nuclear autoantigenic sperm protein OS=Homo sapiens OX=9606 GN=NASP PE=1 SV=2	85	25		78.2	990.2	1430.2	83.5	125.8	1474.3	162.6	964.5		138.3	1949.4	8794.8	82.4	7415.5	14874.4	737.9	17316.3		0.0036838	0.0402099	0.104871	0.00438058	0.0325848	0.119739	0.0108353		0.0870928	0.0092133	0.135468	1.589	0.00896832	0.533601	2.04952	0.0463266	1.79193		37.7393	0.140613	1.09534	0.971662	24.9725	1.85251	3.78537	0.978791
Q14974	KPNB1	Importin subunit beta-1 OS=Homo sapiens OX=9606 GN=KPNB1 PE=1 SV=2	104	25		211.9	982.6	3715.9	171.2	286.1	3606.4	305	2459.2		209.7	2839	13318.1	210.9	12666.3	19532	1071.9	26228.6		0.00998205	0.0399012	0.272473	0.0089815	0.0741057	0.292903	0.0203245		0.222062	0.0139698	0.197288	2.40625	0.0229541	0.911435	2.69128	0.0672957	2.71419		31.8207	0.30334	1.93897	0.993736	23.0089	2.63731	4	0.990341
O43390	HNRNPR	Heterogeneous nuclear ribonucleoprotein R OS=Homo sapiens OX=9606 GN=HNRNPR PE=1 SV=1	113	20		472.8	1091.5	4273.7	339	251.2	3988	458.5	2811.8		320.4	2981.6	16750.4	222.4	13003.8	25019.6	1440.7	33425.6		0.0222724	0.0443234	0.313374	0.0177846	0.0650659	0.323896	0.0305534		0.253901	0.0213445	0.207198	3.02638	0.0242057	0.93572	3.44741	0.0904496	3.45895		32.1701	0.333957	2.31689	0.981408	24.6686	3.36629	4	0.98784
A0A1B0GVD5	CTSD	Cathepsin D OS=Homo sapiens OX=9606 GN=CTSD PE=1 SV=1	163	14		49.9	611.8	4394	61.1	250.1	3582.9	148.7	3191.8		2113.7	37709.2	12997.5	2177.4	62445	18156.9	20763.8	42271.7		0.00235066	0.0248439	0.322195	0.00320543	0.064781	0.290995	0.00990904		0.288214	0.140811	2.6205	2.34832	0.236986	4.49338	2.50181	1.30359	4.37437		27.3068	0.309147	4	0.992904	5.85244	3.3852	3.32489	0.774939
F8W6I7	HNRNPA1	Heterogeneous nuclear ribonucleoprotein A1 OS=Homo sapiens OX=9606 GN=HNRNPA1 PE=1 SV=2	127	14		364.7	882.4	4265.4	335.4	359.4	4097.3	374.8	2766.9		268.3	1860.5	12820.6	205.9	6996.9	20630.2	1035.6	19995.4		0.0171801	0.0358323	0.312765	0.0175958	0.0930919	0.332773	0.0249758		0.249846	0.0178737	0.12929	2.31636	0.0224099	0.503479	2.8426	0.0650168	2.06917		31.4974	0.345175	1.92955	0.993513	34.0979	2.71652	2.52565	0.990603
Q9UJS0	SLC25A13	Calcium-binding mitochondrial carrier protein Aralar2 OS=Homo sapiens OX=9606 GN=SLC25A13 PE=1 SV=2	103	20		308.4	2450	14145.9	377.2	1002.4	11205.5	737.9	10453.1		237.2	2644.1	19882.5	160.5	14953.8	28764.7	1487.2	38549.2		0.0145279	0.0994892	1.03726	0.0197887	0.259642	0.910084	0.049172		0.943898	0.0158019	0.183744	3.59227	0.0174686	1.07604	3.96344	0.093369	3.98916		25.3203	0.984046	4	0.987847	24.8403	3.91579	4	0.991602
P16435	POR	NADPH--cytochrome P450 reductase OS=Homo sapiens OX=9606 GN=POR PE=1 SV=2	95	32		152.6	2031.1	7504.5	242.8	546.8	6171.2	514.8	5606.1		165.5	3630.4	7390.4	144.8	14297.3	9785.6	1531.3	17201.4		0.00718858	0.0824785	0.550276	0.0127378	0.141632	0.50121	0.0343051		0.506222	0.0110253	0.252285	1.33526	0.0157599	1.0288	1.34834	0.0961377	1.78004		25.5762	0.535848	3.39696	0.9823	15.6389	1.48602	3.77098	0.959229
E9PLK3	NPEPPS	Aminopeptidase OS=Homo sapiens OX=9606 GN=NPEPPS PE=1 SV=1	105	36		158.5	534.2	1757.9	151	244.6	1754.3	207.2	1173.5		246.7	4361.8	17076.3	237.2	20724.7	25481.5	1373.8	34440.8		0.00746652	0.0216927	0.1289	0.00792177	0.0633564	0.14248	0.0138074		0.105965	0.0164347	0.303111	3.08526	0.0258166	1.4913	3.51106	0.0862495	3.56401		26.7696	0.14934	1.45098	0.994101	20.9788	3.41523	4	0.988999
P60842	EIF4A1	Eukaryotic initiation factor 4A-I OS=Homo sapiens OX=9606 GN=EIF4A1 PE=1 SV=1	125	12		210.4	697.9	2745.5	222.7	364.1	2782.5	295.2	1860.4		246.4	2540	16742	212.9	10093.3	25493	1109.3	26460.6		0.00991139	0.0283402	0.201317	0.0116833	0.0943093	0.225988	0.0196715		0.167991	0.0164147	0.17651	3.02486	0.0231718	0.726288	3.51264	0.0696438	2.7382		27.5447	0.233463	1.55468	0.993912	31.0898	3.37481	2.7558	0.99472
P14866	HNRNPL	Heterogeneous nuclear ribonucleoprotein L OS=Homo sapiens OX=9606 GN=HNRNPL PE=1 SV=2	70	4		326.2	906.1	3491.8	243	188.2	3489.5	312.2	2157.3		211.3	1680.4	10920.2	193.2	8059.5	16658.1	972.1	20256		0.0153664	0.0367947	0.25604	0.0127483	0.0487476	0.283409	0.0208043		0.194801	0.0140764	0.116775	1.97301	0.0210277	0.579941	2.29529	0.0610301	2.09613		37.8178	0.295459	1.96687	0.986931	25.382	2.16696	4	0.991503
Q9NS69	TOMM22	Mitochondrial import receptor subunit TOM22 homolog OS=Homo sapiens OX=9606 GN=TOMM22 PE=1 SV=3	270	6		46.5	744.1	4066.6	60.3	209.6	3819.4	108.6	2982.1		120.6	6465.9	14324.4	116.4	32575.3	21150.3	1738.8	43889.5		0.00219049	0.0302163	0.298188	0.00316346	0.0542907	0.310203	0.00723686		0.269279	0.00803416	0.44933	2.58806	0.0126688	2.34404	2.91427	0.109165	4.54178		29.867	0.308058	3.5283	0.994962	15.8335	3.34242	4	0.888938
P19338	NCL	Nucleolin OS=Homo sapiens OX=9606 GN=NCL PE=1 SV=3	97	32		1956.2	3403.5	6281.3	1620.2	496.3	5443.4	2066.6	4067.7		1368.1	3760.6	11480.2	718.1	11335.7	18467.7	2950.4	26800		0.0921514	0.138209	0.460584	0.084999	0.128552	0.4421	0.137714		0.367307	0.0911404	0.261332	2.07419	0.0781571	0.815688	2.54464	0.185231	2.77332		91.448	0.78287	0.60738	0.894443	22.9794	2.48777	4	0.95715
O00410	IPO5	Importin-5 OS=Homo sapiens OX=9606 GN=IPO5 PE=1 SV=4	67	23		76.6	358.6	1310.1	57.8	92.9	1317.5	106.9	931.7		87.2	1082.7	4851	79.4	4192.9	7182.6	432.2	8713.9		0.00360842	0.014562	0.0960646	0.00303231	0.024063	0.107004	0.00712358		0.084131	0.00580911	0.0752392	0.876454	0.0086418	0.30171	0.98968	0.0271343	0.901733		30.9998	0.107712	2.16599	0.989085	24.4853	0.948684	3.44263	0.993751
P39023	RPL3	60S ribosomal protein L3 OS=Homo sapiens OX=9606 GN=RPL3 PE=1 SV=2	105	25		355.6	2179.5	6274	472.7	699.9	5591	667.9	4895.5		412.1	4236.9	8613	412.6	14834.2	12921.1	2927.7	18520.6		0.0167514	0.0885047	0.460048	0.0247988	0.181288	0.454088	0.0445074		0.442056	0.0274534	0.294432	1.55615	0.0449069	1.06743	1.78038	0.183806	1.91655		22.1857	0.47635	2.23025	0.985469	16.8729	1.76351	3.10781	0.976148
Q00839	HNRNPU	Heterogeneous nuclear ribonucleoprotein U OS=Homo sapiens OX=9606 GN=HNRNPU PE=1 SV=6	109	3		573.1	1171.2	4393.2	417.2	258.3	4267.6	504.7	2559.9		376.5	2712.1	10467.5	265	8293.5	16312.5	1306.8	19616.9		0.0269972	0.0475599	0.322136	0.0218872	0.066905	0.346604	0.0336321		0.231155	0.0250818	0.18847	1.89122	0.0288423	0.596779	2.24767	0.0820432	2.03		39.3025	0.375395	1.73295	0.981511	25.133	2.10852	3.68898	0.986826
Q9NRY5	FAM114A2	Protein FAM114A2 OS=Homo sapiens OX=9606 GN=FAM114A2 PE=1 SV=4	62	24		34.6	758.9	2684.2	73.1	179.4	2149.1	177.6	2087.1		45.9	1617	3740.2	47.3	7052.2	5317.3	562.7	10475		0.00162992	0.0308173	0.196822	0.00383498	0.0464683	0.174545	0.0118349		0.188462	0.00305778	0.112369	0.675761	0.00514808	0.507458	0.732663	0.0353273	1.08398		25.4294	0.190288	4	0.976372	17.2216	0.828835	4	0.911323
P05141	SLC25A5	ADP/ATP translocase 2 OS=Homo sapiens OX=9606 GN=SLC25A5 PE=1 SV=7	236	5		131	1487.6	9592.9	169	558.3	7989	401.1	6867.7		163.2	1702.8	22175.6	101.2	13475.2	34220	1112.1	34543		0.00617107	0.0604082	0.70341	0.00886609	0.144611	0.648848	0.0267284		0.620142	0.0108721	0.118331	4.00658	0.0110145	0.969641	4.71512	0.0698196	3.57458		27.6791	0.680571	3.78749	0.99324	31.9869	4.51542	2.70594	0.994318
P62258	YWHAE	14-3-3 protein epsilon OS=Homo sapiens OX=9606 GN=YWHAE PE=1 SV=1	127	18		229.8	1138.7	4745.6	218.6	363.8	4887.4	357.2	3241.8		312.8	2282.1	17256	235.8	10832.5	25017.5	1173.4	28800.4		0.0108253	0.0462401	0.347977	0.0114682	0.0942316	0.396943	0.023803		0.292729	0.0208382	0.158588	3.11773	0.0256642	0.779479	3.44712	0.0736681	2.98033		33.1447	0.403833	1.93608	0.993841	27.8205	3.32289	3.45159	0.996726
P12235	SLC25A4	ADP/ATP translocase 1 OS=Homo sapiens OX=9606 GN=SLC25A4 PE=1 SV=4	195	5		213.4	2089.2	12130.3	347.3	714.7	9926.6	651.5	8939.4		214.6	2596.7	18008.7	164	16997.8	28278.4	1471.7	38416.9		0.0100527	0.0848379	0.889468	0.0182201	0.185122	0.806215	0.0434145		0.807213	0.0142963	0.18045	3.25372	0.0178496	1.22312	3.89644	0.0923959	3.97546		26.9167	0.856794	4	0.989882	23.4361	3.75627	4	0.981278
P31943	HNRNPH1	Heterogeneous nuclear ribonucleoprotein H OS=Homo sapiens OX=9606 GN=HNRNPH1 PE=1 SV=4	165	7		219	756.7	3467.6	215.1	365.9	3385.9	309.4	2288.4		266.8	2151.1	17899	240.3	11204.7	28117.2	1027.6	30829.1		0.0103165	0.0307279	0.254266	0.0112846	0.0947756	0.274995	0.0206177		0.206639	0.0177738	0.149485	3.2339	0.026154	0.806262	3.87423	0.0645145	3.19026		29.4637	0.284623	1.7673	0.996836	28.7843	3.61918	3.29046	0.990731
P49368	CCT3	T-complex protein 1 subunit gamma OS=Homo sapiens OX=9606 GN=CCT3 PE=1 SV=4	94	29		193.7	687.9	2815.5	198	331.5	2968.1	286.8	1956.9		222.3	1526.6	15218.5	254	6579	22328.1	771.1	17844.2		0.0091247	0.0279341	0.20645	0.0103875	0.0858653	0.241062	0.0191117		0.176705	0.0148092	0.106087	2.7496	0.0276451	0.473408	3.07656	0.048411	1.84656		30.3646	0.248504	1.5788	0.994446	43.239	3.17237	2.24815	0.999877
A0A1W2PQ51	DDX17	Probable ATP-dependent RNA helicase DDX17 OS=Homo sapiens OX=9606 GN=DDX17 PE=1 SV=1	113	21		287.9	706.8	2968.7	203.8	190.3	2887.8	307.6	1852.9		241.1	1964.4	15819.1	201	9993.7	25221.5	1101	27127.7		0.0135622	0.0287016	0.217683	0.0106918	0.0492916	0.23454	0.0204978		0.167314	0.0160617	0.136511	2.85812	0.0218766	0.719121	3.47523	0.0691227	2.80723		35.4109	0.245575	1.9321	0.988467	29.299	3.23867	3.12564	0.989331
P35580	MYH10	Myosin-10 OS=Homo sapiens OX=9606 GN=MYH10 PE=1 SV=3	69	28		105.6	246.8	847	105.2	72.1	802.9	126.8	592.8		107.6	710.1	4004	95.1	2335.3	6878.3	312.4	5572.2		0.00497454	0.010022	0.0621072	0.00551901	0.0186754	0.0652096	0.00844967		0.0535289	0.00716812	0.0493464	0.723423	0.0103506	0.168042	0.947751	0.019613	0.576623		28.83	0.0685829	1.81611	0.97666	46.2978	0.990914	1.73364	0.992406
F6TLX2	GLOD4	Glyoxalase domain-containing protein 4 OS=Homo sapiens OX=9606 GN=GLOD4 PE=1 SV=1	108	5		63.1	329.8	1147	68	177.1	1097	99.8	805.2		169.9	3996.2	24804.5	145.6	24378.5	38757.4	1083.8	54023.9		0.00297248	0.0133925	0.0841051	0.00356742	0.0458725	0.0890957	0.00665045		0.0727082	0.0113184	0.277705	4.48155	0.0158469	1.75421	5.34032	0.0680428	5.59051		20.8707	0.0888376	1.91647	0.995058	23.0858	5.19663	4	0.979281
Q13813	SPTAN1	Spectrin alpha chain, non-erythrocytic 1 OS=Homo sapiens OX=9606 GN=SPTAN1 PE=1 SV=3	53	29		180.6	392.3	1379	143.5	148.5	1366	183.6	944.8		160.2	953	5629	134.6	3635.4	9639	559.4	8911.3		0.00850759	0.0159304	0.101117	0.0075283	0.0384645	0.110943	0.0122347		0.0853139	0.0106722	0.0662261	1.01702	0.0146497	0.261594	1.32814	0.0351201	0.922161		29.4336	0.117419	1.54866	0.988785	36.3833	1.28925	2.05978	0.985577
P22314	UBA1	Ubiquitin-like modifier-activating enzyme 1 OS=Homo sapiens OX=9606 GN=UBA1 PE=1 SV=3	78	27		484.2	1268.9	3837.3	458.8	412	4130	568.7	2541.7		546.9	2735.1	7331.9	372.2	7664.3	11504.9	1370.4	13889.2		0.0228094	0.0515273	0.281374	0.0240696	0.106716	0.335429	0.0378969		0.229511	0.0364335	0.190068	1.32469	0.0405098	0.551504	1.58524	0.0860361	1.43728		41.1952	0.38807	1.1745	0.991385	23.2074	1.50658	2.74462	0.983908
P09874	PARP1	Poly [ADP-ribose] polymerase 1 OS=Homo sapiens OX=9606 GN=PARP1 PE=1 SV=4	76	31		913.9	1531	6228.6	681.3	523.6	6824.9	876.5	3503.4		752.8	3002.2	9595.1	515.3	8004.3	15339.3	1810.7	16814.1		0.0430514	0.0621706	0.456719	0.0357424	0.135623	0.554302	0.058408		0.316351	0.0501502	0.20863	1.73359	0.0560846	0.575969	2.11358	0.113679	1.73996		61.7224	0.705645	1.1475	0.990136	27.3333	2.01133	2.4299	0.985056
P50990	CCT8	T-complex protein 1 subunit theta OS=Homo sapiens OX=9606 GN=CCT8 PE=1 SV=4	106	30		360.8	1209.4	4185.4	377.5	350.3	4612.9	420.8	2747.4		435.7	2181.1	14371.4	317.3	8530.3	22844.6	1195.5	21690.6		0.0169963	0.0491111	0.306899	0.0198044	0.0907348	0.374649	0.0280412		0.248086	0.0290256	0.151569	2.59655	0.0345346	0.613819	3.14772	0.0750556	2.24459		42.2381	0.413416	1.40266	0.991888	34.7921	3.06094	2.31015	0.993012
P12236	SLC25A6	ADP/ATP translocase 3 OS=Homo sapiens OX=9606 GN=SLC25A6 PE=1 SV=4	210	2		12.8	109.6	579.4	12.4	38.1	453.6	28.1	415		4.4	128	897.5	7.2	1111.2	1330.6	81	2352.2		0.000602974	0.00445062	0.0424852	0.000650529	0.00986868	0.0368403	0.00187252		0.0374738	0.00029312	0.008895	0.162156	0.000783639	0.0799591	0.183341	0.00508532	0.243411		26.1454	0.0400106	3.79711	0.986	21.2925	0.197084	4	0.937374
P45880	VDAC2	Voltage-dependent anion-selective channel protein 2 OS=Homo sapiens OX=9606 GN=VDAC2 PE=1 SV=2	431	15		349.9	5087.5	14965.9	507.7	1375.4	11052	1340.3	12450		3658.6	10175.1	13175.8	2827.8	30843.1	17457	16276.4	35961.3		0.0164829	0.206592	1.09739	0.026635	0.356257	0.897617	0.0893146		1.12421	0.24373	0.70709	2.38054	0.307774	2.21939	2.40537	1.02186	3.72135		22.5257	1.05068	3.82492	0.952456	11.2536	2.85159	1.97623	0.804796
P38646	HSPA9	Stress-70 protein, mitochondrial OS=Homo sapiens OX=9606 GN=HSPA9 PE=1 SV=2	102	30		659.2	1521.4	5846	482.6	273.2	5174	627.1	3454.3		476.9	1782.4	9346.8	270.9	8052.6	14918.7	1205.9	18865.3		0.0310532	0.0617807	0.428665	0.0253182	0.0707644	0.42022	0.0417886		0.311918	0.0317702	0.123863	1.68873	0.0294844	0.579445	2.05563	0.0757085	1.95222		35.0266	0.44386	2.36838	0.974907	24.2099	1.92996	4	0.983228
P12814	ACTN1	Alpha-actinin-1 OS=Homo sapiens OX=9606 GN=ACTN1 PE=1 SV=2	77	13		32.7	138.2	395.6	23.5	28.4	385	28.4	238.9		25.6	311	1706.7	24	1308.6	3104.5	165.5	3245.1		0.00154041	0.005612	0.0290078	0.00123286	0.00735618	0.0312688	0.00189251		0.0215723	0.00170543	0.0216121	0.308358	0.00261213	0.0941635	0.427764	0.0103904	0.33581		36.9543	0.0341062	1.58681	0.989868	28.6974	0.382364	2.82037	0.969527
Q9Y512	SAMM50	Sorting and assembly machinery component 50 homolog OS=Homo sapiens OX=9606 GN=SAMM50 PE=1 SV=3	88	20		131.1	650.5	4382	135.6	324.2	3585.6	222.5	3138.3		128.3	2535.8	12058.9	80.3	14766.6	15837.5	789.3	32682		0.00617578	0.0264154	0.321315	0.00711385	0.0839744	0.291214	0.0148269		0.283383	0.00854712	0.176218	2.17874	0.00873976	1.06257	2.18223	0.0495536	3.382		25.9602	0.30876	3.48703	0.992343	20.9584	2.58446	4	0.907051
O43615	TIMM44	Mitochondrial import inner membrane translocase subunit TIM44 OS=Homo sapiens OX=9606 GN=TIMM44 PE=1 SV=2	76	24		196.3	1907.8	10746	238.6	599.1	8532.1	599.8	7533.7		146.7	1291.8	15063.4	92.9	8795.7	23502	724.8	25281.8		0.00924718	0.0774716	0.787963	0.0125174	0.155179	0.692957	0.0399693		0.680281	0.0097729	0.0897701	2.72158	0.0101111	0.632916	3.23831	0.0455042	2.61622		27.6657	0.744996	3.82444	0.987113	29.8211	3.03752	3.23813	0.991951
P61978	HNRNPK	Heterogeneous nuclear ribonucleoprotein K OS=Homo sapiens OX=9606 GN=HNRNPK PE=1 SV=1	139	5		335.5	851.3	3796.6	262.7	327.2	3740.3	385.8	2578.6		291.6	2728.2	15537.7	235.4	10242.3	25996.1	1278.6	24528.3		0.0158045	0.0345694	0.27839	0.0137818	0.0847515	0.303778	0.0257089		0.232843	0.0194259	0.189589	2.80727	0.0256207	0.73701	3.58196	0.0802727	2.53824		30.7325	0.311993	1.92469	0.99224	34.902	3.46164	2.14445	0.98802
P06733	ENO1	Alpha-enolase OS=Homo sapiens OX=9606 GN=ENO1 PE=1 SV=2	87	17		1030.2	3195.2	9296.7	887.3	574.4	10594.5	1166.8	5310		1115.7	4993.5	10554.9	650	13829.2	17268.2	3014	23585.6		0.04853	0.12975	0.681691	0.0465496	0.148781	0.86046	0.077753		0.479484	0.074326	0.347009	1.90701	0.0707452	0.995114	2.37936	0.189224	2.44069		69.9486	1.12406	1.15717	0.988034	20.4021	2.27255	3.17357	0.962223
P12277	CKB	Creatine kinase B-type OS=Homo sapiens OX=9606 GN=CKB PE=1 SV=1	87	17		372	1121.8	3662.4	356.3	346.4	3884.4	475.8	2464.4		399.3	2011.2	8554.6	288.2	7020.9	13184.8	1124.6	15203.4		0.0175239	0.0455539	0.26855	0.0186922	0.0897247	0.315482	0.0317063		0.222531	0.0266007	0.139763	1.5456	0.0313673	0.505206	1.81671	0.0706043	1.57328		36.8974	0.345062	1.38405	0.990774	25.9149	1.71981	3.04755	0.990027
J3KTA4	DDX5	Probable ATP-dependent RNA helicase DDX5 OS=Homo sapiens OX=9606 GN=DDX5 PE=1 SV=1	99	19		232.3	494.1	1653.1	184.3	115.3	1640.6	214.2	1000.8		171	1006.6	5811.2	120.2	4782.7	9425.1	570.7	11346.2		0.010943	0.0200643	0.121215	0.00966875	0.0298651	0.133246	0.0142738		0.0903706	0.0113917	0.0699509	1.04994	0.0130824	0.344151	1.29867	0.0358295	1.17413		39.5983	0.148271	1.48802	0.981387	24.7386	1.19665	4	0.984365
H0YIV4	NAP1L1	Nucleosome assembly protein 1-like 1 (Fragment) OS=Homo sapiens OX=9606 GN=NAP1L1 PE=1 SV=1	79	13		58.1	212.6	605.8	50.2	72.5	572.7	79.1	458.2		79.2	1588.9	11244.9	116.5	8460.8	17646.2	506.7	22389.5		0.00273694	0.00863322	0.044421	0.00263359	0.018779	0.0465133	0.00527105		0.0413747	0.00527617	0.110416	2.03167	0.0126797	0.608818	2.43144	0.0318115	2.31691		23.0357	0.0481161	1.83993	0.988882	25.2116	2.30339	4	0.986742
P43490	NAMPT	Nicotinamide phosphoribosyltransferase OS=Homo sapiens OX=9606 GN=NAMPT PE=1 SV=1	76	20		94.6	460.3	1193.4	111.1	227.1	1181.6	189.3	999.1		187	4346.3	10593.1	215.6	15686.5	13116.8	1288.6	21699.3		0.00445636	0.0186918	0.0875074	0.00582853	0.0588235	0.0959667	0.0126145		0.0902171	0.0124576	0.302034	1.91391	0.0234656	1.12876	1.80734	0.0809005	2.24549		16.3418	0.0941268	2.26488	0.987059	17.8853	1.99482	3.56749	0.976797
Q12931	TRAP1	Heat shock protein 75 kDa, mitochondrial OS=Homo sapiens OX=9606 GN=TRAP1 PE=1 SV=3	73	25		358.4	1084.7	5315.3	309.4	350.2	4688	419.4	3341.6		241.1	1483.6	8729.7	154.7	6063.6	14022.5	825.5	15275.8		0.0168833	0.0440473	0.38975	0.0162318	0.0907089	0.380748	0.0279479		0.301741	0.0160617	0.103099	1.57724	0.0168374	0.436321	1.93214	0.0518263	1.58077		31.2531	0.399188	2.35811	0.990191	28.3556	1.79841	3.04	0.987696
A0A0C4DFL7	CYP51A1	Lanosterol 14-alpha demethylase OS=Homo sapiens OX=9606 GN=CYP51A1 PE=1 SV=1	98	22		413.5	3792	8212.4	684.9	843.5	6331.8	1380.5	6268.3		555.5	12309.5	9628.3	1020.6	31322.2	12555.4	8943.4	25835		0.0194789	0.153985	0.602184	0.0359313	0.218484	0.514254	0.0919935		0.566017	0.0370064	0.855414	1.73959	0.111081	2.25387	1.72999	0.561482	2.67346		20.2856	0.591595	1.8623	0.950725	9.72021	2.11895	3.18114	0.868461
Q9NVI7	ATAD3A	ATPase family AAA domain-containing protein 3A OS=Homo sapiens OX=9606 GN=ATAD3A PE=1 SV=2	102	10		144.7	1052.5	5212.9	162.5	399.1	4235.6	313.7	3881.2		160.4	1631.5	6579.3	134.3	7638.7	9177.3	809.2	13708.6		0.00681644	0.0427397	0.382242	0.00852508	0.103375	0.344005	0.0209043		0.350466	0.0106856	0.113377	1.18872	0.0146171	0.549661	1.26453	0.050803	1.4186		25.0911	0.368127	3.65066	0.987884	21.1421	1.30004	4	0.983514
P07237	P4HB	Protein disulfide-isomerase OS=Homo sapiens OX=9606 GN=P4HB PE=1 SV=3	113	30		331.9	2098.8	8906.9	384	566.9	7418.1	618.8	6211.3		340.7	5405.4	20253.2	237.8	24595.8	31916.8	2035.9	47036.7		0.0156349	0.0852277	0.653109	0.0201454	0.146839	0.60248	0.0412355		0.56087	0.0226968	0.375633	3.65925	0.0258819	1.76985	4.39777	0.127817	4.86746		27.762	0.637305	3.11787	0.985705	21.3741	4.33787	4	0.968717
Q9Y5M8	SRPRB	Signal recognition particle receptor subunit beta OS=Homo sapiens OX=9606 GN=SRPRB PE=1 SV=3	110	17		191.3	2738.4	14857.9	346.9	964.5	12843.7	728.7	11039.9		244.1	6994.4	17075.7	310	33245.2	20767	3017.9	44955.5		0.00901164	0.1112	1.08947	0.0181991	0.249825	1.04313	0.048559		0.996885	0.0162615	0.486056	3.08515	0.03374	2.39224	2.86145	0.189469	4.65209		26.8842	1.07733	3.70608	0.993208	16.1425	3.52493	4	0.907331
Q9Y277	VDAC3	Voltage-dependent anion-selective channel protein 3 OS=Homo sapiens OX=9606 GN=VDAC3 PE=1 SV=1	258	14		82.8	1218.9	7675.2	120	635.1	6255	336.3	5988		163.5	1424.2	17746	174.2	11407.2	24171.9	982.5	32803.4		0.00390049	0.0494969	0.562793	0.00629545	0.164504	0.508016	0.0224103		0.540706	0.0108921	0.0989708	3.20626	0.0189597	0.820833	3.33061	0.0616831	3.39457		24.1648	0.546115	4	0.991258	25.8012	3.37882	4	0.994927
O14654	IRS4	Insulin receptor substrate 4 OS=Homo sapiens OX=9606 GN=IRS4 PE=1 SV=1	77	27		32	183.3	1086.9	35.3	109.4	952.2	58.6	754.9		56.2	525.5	3868.1	45.1	2357.8	6420.8	238.9	5957.4		0.00150744	0.00744341	0.0796982	0.00185191	0.0283368	0.0773354	0.00390497		0.0681662	0.00374395	0.0365182	0.698869	0.00490863	0.169661	0.884712	0.0149986	0.616485		24.9974	0.0798161	2.53583	0.997593	35.9136	0.855855	2.20913	0.989421
P23246	SFPQ	Splicing factor, proline- and glutamine-rich OS=Homo sapiens OX=9606 GN=SFPQ PE=1 SV=2	110	26		341.5	843.7	2791.3	261.6	301.3	2681	341.2	1870.3		256.9	1873.6	13080	252	8469.7	20345.2	1134.7	22233.6		0.0160872	0.0342608	0.204675	0.0137241	0.0780428	0.217744	0.0227368		0.168885	0.0171142	0.130201	2.36323	0.0274274	0.609458	2.80333	0.0712384	2.30078		28.5723	0.231558	1.56741	0.991022	28.8074	2.63857	3.12197	0.991463
P23786	CPT2	Carnitine O-palmitoyltransferase 2, mitochondrial OS=Homo sapiens OX=9606 GN=CPT2 PE=1 SV=2	69	26		38.9	415.1	2064.4	43.3	174.5	1708.9	121.2	1506.9		59.6	2755.6	9715.3	108.8	13846.1	12180.4	928.4	21605.5		0.00183248	0.0168563	0.151374	0.00227161	0.0451991	0.138793	0.0080765		0.136071	0.00397045	0.191493	1.75531	0.0118417	0.99633	1.67832	0.0582866	2.23578		24.8999	0.147248	3.15516	0.991444	19.0133	1.89403	4	0.963237
P78527	PRKDC	DNA-dependent protein kinase catalytic subunit OS=Homo sapiens OX=9606 GN=PRKDC PE=1 SV=3	77	37		276	641.9	2165.5	244.6	275.5	2363.5	309.2	1465.4		283.2	1920.4	8039.5	265.1	6233	13095.2	793.6	11262.6		0.0130016	0.0260662	0.158788	0.0128322	0.0713601	0.191958	0.0206044		0.132323	0.0188663	0.133453	1.45254	0.0288532	0.448511	1.80437	0.0498236	1.16548		37.2226	0.215213	1.19908	0.990485	40.2124	1.88161	1.6573	0.99592
P26368	U2AF2	Splicing factor U2AF 65 kDa subunit OS=Homo sapiens OX=9606 GN=U2AF2 PE=1 SV=4	96	14		295.9	524.4	1454	243.1	192.8	1329.6	276.1	997.7		272.4	1679.4	10384.5	226.2	7066.1	15675.2	961.1	18825.5		0.0139391	0.0212947	0.106616	0.0127535	0.0499391	0.107987	0.0183987		0.0900907	0.0181468	0.116705	1.87622	0.0246193	0.508459	2.15986	0.0603395	1.9481		24.6798	0.120612	1.26459	0.972714	26.0237	2.04262	4	0.992366
Q14103	HNRNPD	Heterogeneous nuclear ribonucleoprotein D0 OS=Homo sapiens OX=9606 GN=HNRNPD PE=1 SV=1	100	4		443.7	1144	5734.4	355.7	289.1	5609.5	461.4	3353.9		394.8	2817.9	19795.2	247.4	12729	32845.1	1302.3	36934.8		0.0209015	0.0464553	0.420481	0.0186607	0.0748828	0.45559	0.0307467		0.302852	0.0263009	0.195822	3.5765	0.0269267	0.915946	4.52568	0.0817607	3.82209		38.9774	0.473695	2.12613	0.991318	27.3764	4.10668	3.81166	0.983126
Q13011	ECH1	Delta(3,5)-Delta(2,4)-dienoyl-CoA isomerase, mitochondrial OS=Homo sapiens OX=9606 GN=ECH1 PE=1 SV=2	84	14		198.3	2304.5	5283.4	249.3	990.6	3124.1	833.1	5030.6		133.2	2575.2	8248.6	74	18826.1	10176.2	1008.4	23534.7		0.00934139	0.0935807	0.387411	0.0130788	0.256586	0.253732	0.0555159		0.454255	0.00887355	0.178956	1.49032	0.00805407	1.35468	1.40216	0.0633091	2.43542		13.9438	0.363653	3.02269	0.883196	15.348	1.78273	4	0.884662
P13010	XRCC5	X-ray repair cross-complementing protein 5 OS=Homo sapiens OX=9606 GN=XRCC5 PE=1 SV=3	72	25		332.3	935.7	3259.7	304.6	257.3	3587.4	407.3	2032.5		355.7	2739.1	10532.5	263.9	9179.1	15858	1200.5	20088.6		0.0156538	0.0379967	0.239021	0.0159799	0.0666459	0.29136	0.0271416		0.183531	0.0236961	0.190346	1.90296	0.0287226	0.660505	2.18505	0.0753695	2.07881		48.4475	0.337738	1.29796	0.991247	23.7998	2.08816	4	0.989178
P06748	NPM1	Nucleophosmin OS=Homo sapiens OX=9606 GN=NPM1 PE=1 SV=2	108	14		689.4	2016.7	6410.9	613.9	355.7	5707.3	744.2	3980.8		516.1	2640.2	20439.1	342	15628.7	32566.5	2103.4	41961.7		0.0324758	0.0818938	0.470087	0.0322064	0.0921336	0.463533	0.0495918		0.35946	0.0343817	0.183473	3.69283	0.0372229	1.1246	4.48729	0.132055	4.34229		32.8423	0.494548	2.08824	0.971395	25.1091	4.25021	4	0.98287
Q86UE4	MTDH	Protein LYRIC OS=Homo sapiens OX=9606 GN=MTDH PE=1 SV=2	77	27		69.2	1037.9	5452	131.8	351.4	4318.7	243	4024.1		112.6	1629.4	7685.5	93.2	9272.9	11392.1	655.2	18949.7		0.00325983	0.0421469	0.399774	0.0069145	0.0910198	0.350755	0.016193		0.36337	0.00750122	0.113231	1.38858	0.0101438	0.667254	1.5697	0.0411346	1.96096		26.01	0.379922	4	0.986906	21.3318	1.64802	4	0.953667
P52789	HK2	Hexokinase-2 OS=Homo sapiens OX=9606 GN=HK2 PE=1 SV=2	77	24		69.5	508.4	1427.6	82.5	143.4	1177.1	134.9	1047.7		83.4	2374.3	2952.6	108.2	7715.1	3381	910.2	7125.5		0.00327396	0.020645	0.10468	0.00432812	0.0371435	0.0956013	0.00898944		0.0946056	0.00555596	0.164995	0.533461	0.0117764	0.555159	0.465863	0.0571439	0.737362		22.7588	0.10389	2.22695	0.981117	12.0454	0.587746	4	0.923856
P04406	GAPDH	Glyceraldehyde-3-phosphate dehydrogenase OS=Homo sapiens OX=9606 GN=GAPDH PE=1 SV=3	62	15		939.3	1848.7	5031.4	709.9	401.8	4958.5	930.2	3143.3		713.3	3049.6	5487.4	478.5	6524.3	9534.5	1713.4	11260.4		0.044248	0.0750717	0.368933	0.0372428	0.104074	0.402718	0.0619865		0.283835	0.0475188	0.211923	0.991436	0.0520794	0.469472	1.31374	0.10757	1.16525		42.9539	0.488681	1.13969	0.970607	22.6755	1.23307	2.08335	0.962684
P08133	ANXA6	Annexin A6 OS=Homo sapiens OX=9606 GN=ANXA6 PE=1 SV=3	74	25		117.7	489.1	2788.5	138.4	175.8	2687.7	187.9	1699.2		147.2	1047.6	6056.4	132.5	3795.8	9890.1	678.5	9105.1		0.00554454	0.0198613	0.20447	0.00726075	0.0455358	0.218289	0.0125212		0.153435	0.00980621	0.0728001	1.09424	0.0144211	0.273136	1.36274	0.0425974	0.942216		35.6796	0.225715	2.12622	0.996183	36.4328	1.34143	2.07851	0.991587
O43175	PHGDH	D-3-phosphoglycerate dehydrogenase OS=Homo sapiens OX=9606 GN=PHGDH PE=1 SV=4	87	19		118.2	634.3	2749.4	137.4	208.9	2752.2	212.9	1879.1		151.7	1536.5	13125.5	120.3	7825	21811	637.7	20776.3		0.00556809	0.0257575	0.201603	0.00720828	0.0541094	0.223527	0.0141872		0.16968	0.010106	0.106775	2.37145	0.0130933	0.563067	3.0053	0.0400359	2.14998		31.8437	0.226834	2.05907	0.994129	34.4905	2.85947	2.39602	0.988002
Q12906	ILF3	Interleukin enhancer-binding factor 3 OS=Homo sapiens OX=9606 GN=ILF3 PE=1 SV=3	57	24		468.2	864.6	3917.1	332.2	270.5	3873	438.3	2435.7		316.3	2094.3	10599.9	235.5	7086.2	16455.2	1132	18006.6		0.0220557	0.0351095	0.287226	0.0174279	0.070065	0.314556	0.0292073		0.21994	0.0210714	0.145538	1.91514	0.0256315	0.509905	2.26734	0.0710689	1.86336		36.2213	0.33171	1.815	0.987542	28.6607	2.14498	2.97025	0.990871
Q99832	CCT7	T-complex protein 1 subunit eta OS=Homo sapiens OX=9606 GN=CCT7 PE=1 SV=2	79	22		168.2	599.5	2258.2	165.9	237.4	2318	193.6	1520.7		173.8	1438.9	10822.7	133.3	7370.2	18958.6	620.1	18101.9		0.00792346	0.0243444	0.165585	0.00870345	0.0614914	0.188262	0.0129011		0.137317	0.0115783	0.0999924	1.95539	0.0145082	0.530341	2.61228	0.038931	1.87322		31.5474	0.196386	1.60499	0.996225	33.9767	2.45919	2.2521	0.980707
O14980	XPO1	Exportin-1 OS=Homo sapiens OX=9606 GN=XPO1 PE=1 SV=1	68	23		218.9	968.3	3782.9	214	253.9	3807.4	304.8	2471.6		239.7	1696.9	9265.3	200.6	7875.9	14056.4	934.9	17027.5		0.0103118	0.0393205	0.277385	0.0112269	0.0657653	0.309228	0.0203112		0.223181	0.0159684	0.117921	1.67401	0.0218331	0.56673	1.93681	0.0586946	1.76204		34.7886	0.319206	1.9316	0.992074	24.4338	1.83056	3.76952	0.991899
P30837	ALDH1B1	Aldehyde dehydrogenase X, mitochondrial OS=Homo sapiens OX=9606 GN=ALDH1B1 PE=1 SV=3	91	20		117.1	411.5	2313	112.7	213.6	2186.6	163.7	1536.7		171.2	3060.7	10540.5	128.3	14216.3	13670.4	1137.1	24573.1		0.00551627	0.0167101	0.169603	0.00591247	0.0553268	0.17759	0.0109086		0.138761	0.011405	0.212695	1.9044	0.013964	1.02297	1.88362	0.0713891	2.54288		29.0922	0.181781	2.09487	0.997453	19.7356	2.1155	4	0.954062
Q00325	SLC25A3	Phosphate carrier protein, mitochondrial OS=Homo sapiens OX=9606 GN=SLC25A3 PE=1 SV=2	141	14		211.2	2826.6	14720.1	309	1039.6	11452.9	741.7	11192.1		207.2	1379.6	16358.2	147.8	11047	23337.2	1087.6	29361.4		0.00994908	0.114782	1.07937	0.0162108	0.269278	0.930177	0.0494252		1.01063	0.0138033	0.0958715	2.95552	0.0160864	0.794914	3.2156	0.0682814	3.03838		25.1292	1.02611	4	0.984104	25.8404	3.13952	4	0.996683
Q6P2Q9	PRPF8	Pre-mRNA-processing-splicing factor 8 OS=Homo sapiens OX=9606 GN=PRPF8 PE=1 SV=2	72	31		395.1	875.7	2296.8	347.6	298.3	2303.2	438.4	1582.8		333.7	1661.2	6353	252.5	5018.1	9693.1	931	10064.1		0.0186121	0.0355603	0.168415	0.0182358	0.0772658	0.18706	0.029214		0.142924	0.0222305	0.11544	1.14783	0.0274818	0.36109	1.3356	0.0584498	1.04145		30.8363	0.212975	1.12869	0.985258	29.5607	1.30763	2.22171	0.994117
Q9UGP8	SEC63	Translocation protein SEC63 homolog OS=Homo sapiens OX=9606 GN=SEC63 PE=1 SV=2	72	20		143.6	1376.9	6351.5	192.8	384.8	5080.9	388.7	4601.7		162.7	1594.5	8979.3	152	9081.2	12393.7	1114	17238.3		0.00676462	0.0559129	0.465731	0.0101147	0.099671	0.412659	0.0259021		0.415526	0.0108388	0.110805	1.62234	0.0165435	0.65346	1.70771	0.0699389	1.78386		26.6985	0.443467	3.88199	0.984309	22.2723	1.72364	4	0.993068
A0A5F9ZHM4	LDHB	L-lactate dehydrogenase OS=Homo sapiens OX=9606 GN=LDHB PE=1 SV=1	74	17		384.5	1604.3	6008	437.5	419.4	6305.3	586.1	4062.7		548.1	3532.3	16154.5	391.6	12675	24066	1897.2	27529.8		0.0181128	0.0651471	0.440543	0.0229521	0.108633	0.512101	0.0390564		0.366855	0.0365135	0.245467	2.91871	0.0426213	0.912061	3.31602	0.11911	2.84884		35.6119	0.529453	1.79866	0.988913	26.5265	3.18619	2.9565	0.993985
P31930	UQCRC1	Cytochrome b-c1 complex subunit 1, mitochondrial OS=Homo sapiens OX=9606 GN=UQCRC1 PE=1 SV=3	79	15		104.7	716.9	4114.9	152.2	396.8	3695.9	271.6	3003.8		94	1065.7	5205.2	84.9	3908.2	7361.1	514.5	8381.6		0.00493214	0.0291117	0.30173	0.00798472	0.102779	0.300172	0.0180988		0.271238	0.00626212	0.0740579	0.94045	0.00924041	0.281224	1.01427	0.0323012	0.867346		24.9927	0.306393	2.73116	0.99693	27.1154	0.997311	2.85822	0.997851
Q86XL3	ANKLE2	Ankyrin repeat and LEM domain-containing protein 2 OS=Homo sapiens OX=9606 GN=ANKLE2 PE=1 SV=4	61	28		108.8	1575.2	4268.7	205.2	636	3768.6	427.4	3340.9		262.5	5104.2	2335.8	579.9	6885.8	3174.9	3630.8	4787.1		0.00512528	0.0639654	0.313007	0.0107652	0.164737	0.306077	0.028481		0.301678	0.0174873	0.354702	0.422021	0.0631156	0.495485	0.437465	0.227948	0.49538		18.5456	0.31834	2.25737	0.99532	5.06954	0.463685	2.19751	0.971835
Q5T9A4	ATAD3B	ATPase family AAA domain-containing protein 3B OS=Homo sapiens OX=9606 GN=ATAD3B PE=1 SV=1	85	8		84.7	632.7	3068.2	102.6	169.7	2569.1	189.4	2180.4		73.1	900.4	4597	56.5	4667.7	7017.2	418.1	9432.3		0.00398999	0.0256926	0.224979	0.00538261	0.0439558	0.208656	0.0126212		0.196887	0.00486979	0.0625708	0.830563	0.00614939	0.335876	0.966889	0.026249	0.976075		28.2509	0.218847	3.62448	0.988338	22.6841	0.935378	4	0.986219
Q9P2J5	LARS1	Leucine--tRNA ligase, cytoplasmic OS=Homo sapiens OX=9606 GN=LARS1 PE=1 SV=2	76	26		217.1	1026.9	3332.8	210.6	314.6	3348.2	336.7	2519.6		213.9	1569.5	7847.1	141.5	6347.1	11786.4	698.4	13675.5		0.010227	0.0417002	0.244381	0.0110485	0.0814878	0.271933	0.0224369		0.227516	0.0142496	0.109068	1.41777	0.0154007	0.456721	1.62403	0.0438468	1.41517		27.1033	0.274316	2.00687	0.988452	25.8641	1.54873	3.15117	0.993704
P34897	SHMT2	Serine hydroxymethyltransferase, mitochondrial OS=Homo sapiens OX=9606 GN=SHMT2 PE=1 SV=3	93	18		289.8	748.3	3695.4	245.3	278.6	3435.8	332	2442.8		253.3	1546.8	10723.4	181.1	7300.3	15048	704	18622.5		0.0136517	0.0303868	0.270969	0.0128689	0.0721631	0.279047	0.0221237		0.220581	0.0168744	0.107491	1.93745	0.0197107	0.525311	2.07344	0.0441983	1.9271		30.4143	0.287596	2.21991	0.991935	25.7275	2.02505	4	0.997498
Q16531	DDB1	DNA damage-binding protein 1 OS=Homo sapiens OX=9606 GN=DDB1 PE=1 SV=1	70	29		233.7	710	2334.2	212.3	258.4	2327.6	308.3	1597.5		247.4	2359.6	11248.3	226.3	9385.9	16841.9	1089.3	20378.5		0.011009	0.0288316	0.171158	0.0111377	0.0669309	0.189042	0.0205444		0.144252	0.0164814	0.163974	2.03229	0.0246302	0.675386	2.32062	0.0683881	2.10881		29.4532	0.200463	1.50752	0.992677	24.7187	2.21058	3.58462	0.992745
O95373	IPO7	Importin-7 OS=Homo sapiens OX=9606 GN=IPO7 PE=1 SV=1	60	19		74.1	718.6	2150.8	116.4	233.8	2147.3	190	1689.9		102.1	1764.6	6932.9	91.4	7014.1	9432.7	560.6	13105.7		0.00349066	0.0291808	0.15771	0.00610658	0.060559	0.174399	0.0126612		0.152595	0.00680172	0.122626	1.2526	0.00994787	0.504717	1.29972	0.0351954	1.35621		24.5081	0.174821	2.07227	0.990737	22.1013	1.31683	4	0.993315
P07099	EPHX1	Epoxide hydrolase 1 OS=Homo sapiens OX=9606 GN=EPHX1 PE=1 SV=1	115	19		478	2657.7	3758.7	733.3	743.7	2878.3	1231	3122.4		1358.1	11174	6109.5	1910.1	19793.9	10114.1	8703.3	15243.8		0.0225173	0.107923	0.275611	0.0384704	0.192633	0.233769	0.0820311		0.281948	0.0904743	0.776506	1.10383	0.207893	1.42432	1.39361	0.546408	1.57746		10.4363	0.273509	1.40879	0.950784	6.66436	1.3971	1.82879	0.912747
Q14534	SQLE	Squalene monooxygenase OS=Homo sapiens OX=9606 GN=SQLE PE=1 SV=3	67	17		699.7	2965.6	7258.9	1144.2	1193.1	5785.7	1829.1	5602.8		158.2	2701	5531.4	143.7	9606.2	7776.4	1468.4	11993.3		0.032961	0.120427	0.532267	0.0600271	0.309037	0.469901	0.121887		0.505924	0.010539	0.187698	0.999386	0.0156401	0.691238	1.0715	0.0921887	1.24109		15.6894	0.529652	1.65246	0.957239	16.5828	1.10762	3.32823	0.976214
P02786	TFRC	Transferrin receptor protein 1 OS=Homo sapiens OX=9606 GN=TFRC PE=1 SV=2	83	26		256.6	1278.7	4807.7	284.1	346.5	4019.6	424.8	3501.9		283.2	2757.2	10920.2	201.4	11408.9	16661.8	1489.9	21326.3		0.0120878	0.0519252	0.35253	0.0149045	0.0897506	0.326462	0.0283077		0.316216	0.0188663	0.191604	1.97301	0.0219201	0.820955	2.2958	0.0935385	2.20689		26.2341	0.346378	3.07259	0.980944	22.3991	2.18668	3.91321	0.988339
O75533	SF3B1	Splicing factor 3B subunit 1 OS=Homo sapiens OX=9606 GN=SF3B1 PE=1 SV=3	55	22		292	626.9	2430.8	223.9	179	2440.2	286.6	1544.1		236.5	1563.9	6770.3	190.9	5221.8	9561.2	857.4	11336.4		0.0137554	0.025457	0.178241	0.0117463	0.0463646	0.198187	0.0190984		0.13943	0.0157552	0.108679	1.22322	0.0207773	0.375747	1.31742	0.0538291	1.17312		36.3075	0.211515	1.66617	0.986843	25.9873	1.29337	3.08525	0.996169
P50991	CCT4	T-complex protein 1 subunit delta OS=Homo sapiens OX=9606 GN=CCT4 PE=1 SV=4	66	22		206.7	644	2801	210.1	343.9	3060.4	291	1926		247	1590.6	10662.7	239.5	5898	15960.4	876.8	15235.6		0.00973709	0.0261514	0.205387	0.0110223	0.0890771	0.248558	0.0193916		0.173915	0.0164547	0.110534	1.92648	0.0260669	0.424405	2.19916	0.055047	1.57661		33.2329	0.260551	1.45236	0.992374	34.8375	2.17468	2.40343	0.997433
P51572	BCAP31	B-cell receptor-associated protein 31 OS=Homo sapiens OX=9606 GN=BCAP31 PE=1 SV=3	114	22		172.1	1546.4	7168.8	196	344.8	5756.7	380.7	5269.9		168.1	2004.4	10049.7	145.5	10953.1	15413	1458	23552.6		0.00810718	0.0627959	0.52566	0.0102826	0.0893102	0.467545	0.025369		0.475863	0.0111985	0.13929	1.81573	0.015836	0.788157	2.12373	0.0915358	2.43727		28.0344	0.50468	4	0.98396	22.1982	2.14219	4	0.965511
O96008	TOMM40	Mitochondrial import receptor subunit TOM40 homolog OS=Homo sapiens OX=9606 GN=TOMM40 PE=1 SV=1	82	13		274.2	1647.8	12359.3	274.6	658.9	10970.2	500	8073.4		222.5	1341.9	8152.8	202	5843.7	12037	1068.6	14348.1		0.0129168	0.0669136	0.90626	0.0144061	0.170669	0.890973	0.0333189		0.729015	0.0148226	0.0932516	1.47301	0.0219854	0.420498	1.65856	0.0670886	1.48477		31.737	0.914177	2.99908	0.996843	26.013	1.5849	3.68083	0.993851
D6RBZ0	HNRNPAB	Heterogeneous nuclear ribonucleoprotein A/B OS=Homo sapiens OX=9606 GN=HNRNPAB PE=1 SV=1	84	12		303.2	833	3512.8	254.1	192.7	3407.7	321.2	2292.5		255.3	1574.2	15196.6	182.9	9062	21802.6	929.9	28183.9		0.014283	0.0338263	0.25758	0.0133306	0.0499132	0.276765	0.0214041		0.207009	0.0170076	0.109395	2.74565	0.0199066	0.652078	3.00415	0.0583807	2.91653		34.0135	0.281917	2.31188	0.986509	26.5727	2.95774	4	0.994118
Q86UP2	KTN1	Kinectin OS=Homo sapiens OX=9606 GN=KTN1 PE=1 SV=1	46	26		139.6	576.1	3161.2	131.3	245.5	2793.9	231.1	2213.3		166.7	1121.8	7647.5	94.2	4860.6	11881.7	528.8	12774.3		0.00657619	0.0233942	0.231799	0.00688827	0.0635895	0.226914	0.0154		0.199857	0.0111053	0.0779564	1.38171	0.0102526	0.349756	1.63716	0.033199	1.32191		27.3818	0.233962	2.74862	0.993933	29.4611	1.54664	2.99849	0.992094
Q9NQC3	RTN4	Reticulon-4 OS=Homo sapiens OX=9606 GN=RTN4 PE=1 SV=2	207	4		329.4	4058.1	18133.2	488.4	2106.5	13686.7	1268.4	16000.9		133.2	2354.9	14034.2	103.2	11445.6	17362.4	1040.7	27113.1		0.0155172	0.164791	1.32964	0.0256225	0.545626	1.1116	0.0845234		1.44485	0.00887355	0.163647	2.53563	0.0112322	0.823596	2.39234	0.0653369	2.80572		21.0145	1.30304	4	0.966012	23.5091	2.60887	4	0.98478
A1L0T0	ILVBL	2-hydroxyacyl-CoA lyase 2 OS=Homo sapiens OX=9606 GN=ILVBL PE=1 SV=2	52	17		36.4	350.2	1692.3	43	148.2	1348.2	96.7	1271.5		66.3	937.6	4031.6	83.3	5681.5	5367.4	518.1	8902		0.00171471	0.0142209	0.12409	0.00225587	0.0383868	0.109498	0.00644387		0.114814	0.00441679	0.0651559	0.728409	0.00906627	0.408826	0.739566	0.0325272	0.921198		23.8695	0.11882	3.51605	0.987126	19.396	0.799304	4	0.971902
P22695	UQCRC2	Cytochrome b-c1 complex subunit 2, mitochondrial OS=Homo sapiens OX=9606 GN=UQCRC2 PE=1 SV=3	91	18		235.7	689.6	3568.6	219.4	262.2	3204.4	326.4	2344.1		216.5	1620.7	15109	162.8	8397.7	24164.4	900	24989		0.0111032	0.0280032	0.261672	0.0115102	0.0679151	0.260254	0.0217506		0.211668	0.0144229	0.112626	2.72982	0.017719	0.604277	3.32958	0.0565036	2.58592		29.7697	0.270115	2.3595	0.991296	31.3241	3.1161	3.002	0.989736
O94826	TOMM70	Mitochondrial import receptor subunit TOM70 OS=Homo sapiens OX=9606 GN=TOMM70 PE=1 SV=1	70	27		163.9	1179.4	6022.1	176.5	436.8	5173.4	343.7	4252.4		181.9	1500.2	11577.5	195	7544.8	18439.7	991	19755.4		0.0077209	0.0478929	0.441577	0.00925955	0.11314	0.420171	0.0229034		0.383985	0.0121179	0.104252	2.09176	0.0212236	0.542905	2.54078	0.0622167	2.04433		27.1638	0.43756	3.00433	0.993071	29.2876	2.37406	3.02518	0.989418
A8MXP9	MATR3	Matrin-3 OS=Homo sapiens OX=9606 GN=MATR3 PE=1 SV=1	83	24		282.9	596.9	2697	236	371.4	2704.5	321.2	1906.5		267.3	1474.1	12972.8	254.2	5241.9	18166.1	860.7	14052.9		0.0133267	0.0242388	0.197761	0.012381	0.0962002	0.219653	0.0214041		0.172154	0.0178071	0.102438	2.34386	0.0276668	0.377194	2.50308	0.0540362	1.45422		24.8381	0.22171	1.73501	0.989437	44.2851	2.62094	2.31869	0.998651
Q9Y4P3	TBL2	Transducin beta-like protein 2 OS=Homo sapiens OX=9606 GN=TBL2 PE=1 SV=1	64	19		78.1	1105.6	5811.2	136.6	451.8	4710.9	312.8	4402.6		128.9	1671.1	5675.8	86.1	9451.5	7351.9	910.5	12962.8		0.00367909	0.044896	0.426113	0.00716632	0.117025	0.382608	0.0208443		0.397547	0.00858709	0.116128	1.02548	0.00937102	0.680106	1.01301	0.0571628	1.34142		24.6728	0.409946	3.93641	0.98895	17.6858	1.12802	4	0.961883
Q9H9B4	SFXN1	Sideroflexin-1 OS=Homo sapiens OX=9606 GN=SFXN1 PE=1 SV=4	83	12		88.5	1163	6576.6	109.8	373.6	5198.4	288.7	4765.9		63.1	975.6	5572.9	48.9	4609.4	8269.3	505.5	10936.9		0.004169	0.0472269	0.482237	0.00576033	0.09677	0.422202	0.0192383		0.430353	0.00420361	0.0677966	1.00688	0.00532222	0.331681	1.13941	0.0317362	1.13177		27.0322	0.457079	4	0.987541	24.2016	1.11012	4	0.990012
P21964	COMT	Catechol O-methyltransferase OS=Homo sapiens OX=9606 GN=COMT PE=1 SV=2	70	15		146	1494.7	6508.5	135.6	407.9	5057.9	296.4	5156.6		78.3	1014.6	7991.9	80.6	6395	12374.5	543.8	16825.1		0.00687768	0.0606965	0.477243	0.00711385	0.105654	0.410791	0.0197514		0.465632	0.00521621	0.0705068	1.44394	0.00877241	0.460168	1.70506	0.0341407	1.7411		25.7348	0.460026	4	0.977462	24.5909	1.65547	4	0.982279
O00116	AGPS	Alkyldihydroxyacetonephosphate synthase, peroxisomal OS=Homo sapiens OX=9606 GN=AGPS PE=1 SV=1	42	15		46.1	323.6	1906	57.4	154.2	1619.6	101.3	1381.6		49.3	658	3716.1	55.9	3147.8	5186.7	329.1	6694.4		0.00217165	0.0131407	0.13976	0.00301132	0.0399409	0.13154	0.00675041		0.124756	0.00328428	0.0457259	0.671406	0.00608409	0.226508	0.714668	0.0206615	0.692751		25.6851	0.137318	3.186	0.994399	23.8028	0.704266	4	0.996632
Q5T6W2	HNRNPK	Heterogeneous nuclear ribonucleoprotein K (Fragment) OS=Homo sapiens OX=9606 GN=HNRNPK PE=1 SV=1	119	2		42.6	96	394.9	37.3	37.6	380	44	257.8		33.3	241.9	2063.3	26.7	1088	3020.7	124.9	3145.6		0.00200677	0.00389835	0.0289565	0.00195683	0.00973917	0.0308627	0.00293206		0.0232789	0.00221839	0.0168102	0.372787	0.002906	0.0782897	0.416218	0.00784144	0.325514		30.6721	0.0325421	1.70762	0.990983	31.8717	0.404628	2.93327	0.997362
P51991	HNRNPA3	Heterogeneous nuclear ribonucleoprotein A3 OS=Homo sapiens OX=9606 GN=HNRNPA3 PE=1 SV=2	82	17		232.5	513.2	2428.1	222.1	197.3	2344.5	265.7	1714.5		194.1	1211.4	9575.1	131.3	4389.2	13436.4	684.3	13972.1		0.0109525	0.0208399	0.178043	0.0116518	0.0511047	0.190415	0.0177057		0.154817	0.0129306	0.0841829	1.72998	0.0142905	0.315836	1.85138	0.0429615	1.44586		29.0719	0.193004	2.22995	0.987546	32.8581	1.83124	3.0208	0.998774
Q9Y265	RUVBL1	RuvB-like 1 OS=Homo sapiens OX=9606 GN=RUVBL1 PE=1 SV=1	62	18		202	725.8	3221.1	215.2	295.8	3236.6	313.4	2138.2		250.9	2853.9	14936.4	205.9	10766.9	22470	1141	24605.7		0.00951569	0.0294732	0.236191	0.0112898	0.0766182	0.262869	0.0208843		0.193076	0.0167145	0.198324	2.69863	0.0224099	0.774759	3.09611	0.071634	2.54625		32.1346	0.27276	1.75623	0.995374	28.2813	2.97318	2.81011	0.994807
Q53GQ0	HSD17B12	Very-long-chain 3-oxoacyl-CoA reductase OS=Homo sapiens OX=9606 GN=HSD17B12 PE=1 SV=2	79	14		130.3	1823.1	8809.8	218.6	630.2	6648.4	490.4	7106.3		107.1	2005.5	10558.8	94.9	11644	14642.5	1054.2	24305.4		0.00613809	0.0740321	0.645989	0.0114682	0.163235	0.539967	0.0326792		0.641687	0.00713482	0.139367	1.90771	0.0103288	0.837873	2.01757	0.0661845	2.51518		24.7228	0.618838	4	0.97407	21.7276	2.16026	4	0.964274
Q9Y230	RUVBL2	RuvB-like 2 OS=Homo sapiens OX=9606 GN=RUVBL2 PE=1 SV=3	64	21		345.5	681.7	1546	265	158.5	1534.6	293.3	1058.5		271.2	1393.8	11571.8	190	6817.8	17986.1	780.7	18761.2		0.0162756	0.0276823	0.113362	0.0139024	0.0410547	0.124637	0.0195449		0.0955808	0.0180669	0.0968583	2.09073	0.0206794	0.490592	2.47828	0.0490137	1.94145		37.7167	0.15171	1.02733	0.970945	30.9109	2.35018	2.90506	0.992654
O00571	DDX3X	ATP-dependent RNA helicase DDX3X OS=Homo sapiens OX=9606 GN=DDX3X PE=1 SV=3	60	23		148.8	409.5	1438.7	109.3	105.5	1409.5	137.7	979.2		106.6	693.1	4152.5	81.1	3061.3	6903.5	346.4	7676		0.00700958	0.0166289	0.105494	0.0057341	0.0273267	0.114476	0.00917602		0.0884201	0.00710151	0.0481651	0.750253	0.00882683	0.220283	0.951223	0.0217476	0.794329		31.6158	0.118201	1.95351	0.986619	27.0983	0.867771	3.33982	0.982806
P23396	RPS3	40S ribosomal protein S3 OS=Homo sapiens OX=9606 GN=RPS3 PE=1 SV=2	101	20		318	1352.9	5029	328.1	398.7	4775.3	473.5	3735.8		351.9	2635.6	14630.3	243.6	9824.3	24543.5	1273.3	26900.8		0.0149801	0.0549383	0.368757	0.0172128	0.103271	0.387838	0.031553		0.337337	0.023443	0.183154	2.64333	0.0265131	0.706932	3.38181	0.07994	2.78375		27.3748	0.392439	2.47425	0.987117	28.0509	3.078	3.32749	0.981347
Q16134	ETFDH	Electron transfer flavoprotein-ubiquinone oxidoreductase, mitochondrial OS=Homo sapiens OX=9606 GN=ETFDH PE=1 SV=2	60	19		112	1509.6	4909	186.2	498	3935.1	416.8	3758.9		48.2	987.1	3437.1	88.4	4024.8	4459.2	464.9	5868.7		0.00527603	0.0613016	0.359958	0.00976843	0.128992	0.319599	0.0277746		0.339422	0.003211	0.0685958	0.620998	0.00962135	0.289614	0.614426	0.0291872	0.607306		22.3076	0.350799	2.72494	0.980352	20.6693	0.627447	3.09813	0.998001
A0A0A0MSQ0	PLS3	Plastin-3 OS=Homo sapiens OX=9606 GN=PLS3 PE=1 SV=1	59	16		329.2	826.3	3402.1	318.5	320.6	3357.7	390.4	2164.9		346	1722.1	8497.2	253	6711.9	14329.9	746	15919.1		0.0155077	0.0335542	0.249463	0.0167092	0.0830419	0.272704	0.0260154		0.195487	0.0230499	0.119673	1.53523	0.0275362	0.482971	1.9745	0.0468352	1.64734		33.4335	0.291748	1.58136	0.992566	26.7204	1.79702	3.1837	0.980193
Q14566	MCM6	DNA replication licensing factor MCM6 OS=Homo sapiens OX=9606 GN=MCM6 PE=1 SV=1	67	22		165	434	1504	134.2	166.7	1504.7	201.1	1066.1		192.6	1900.2	8528.2	154.5	6736.4	12625.4	680.5	15248.1		0.00777272	0.0176238	0.110283	0.00704041	0.0431787	0.122208	0.0134009		0.0962671	0.0128307	0.132049	1.54083	0.0168156	0.484734	1.73963	0.042723	1.57791		28.0091	0.127211	1.62019	0.990298	25.1948	1.66615	3.55026	0.993478
P20700	LMNB1	Lamin-B1 OS=Homo sapiens OX=9606 GN=LMNB1 PE=1 SV=2	80	27		154.1	765.8	3754.7	133.5	231.8	3139.9	264.7	2782.3		151.4	1137.1	6316.8	120.9	4989.4	10182.9	669.7	11979.4		0.00725925	0.0310975	0.275318	0.00700368	0.0600409	0.255015	0.017639		0.251237	0.010086	0.0790196	1.14129	0.0131586	0.359025	1.40309	0.0420449	1.23965		26.7441	0.267849	3.90099	0.98743	25.2363	1.29037	3.88504	0.985497
P09211	GSTP1	Glutathione S-transferase P OS=Homo sapiens OX=9606 GN=GSTP1 PE=1 SV=2	76	8		147.6	457.1	1253.8	137.5	111.1	1312.3	149.6	889.5		194.3	3262.1	12736.1	168.2	16220.4	15381.6	968.7	28868.4		0.00695305	0.0185618	0.0919363	0.00721353	0.0287772	0.106582	0.00996901		0.0803204	0.0129439	0.226691	2.30109	0.0183067	1.16718	2.11941	0.0608167	2.98736		33.3188	0.113955	1.47573	0.983643	19.982	2.47602	4	0.951237
Q99623	PHB2	Prohibitin-2 OS=Homo sapiens OX=9606 GN=PHB2 PE=1 SV=2	90	20		69.8	987	6023.7	104	382.7	4887.8	259.4	4569.8		63.3	740.2	7466.8	63.6	5819.9	11551.6	408.3	15976.9		0.00328809	0.0400799	0.441695	0.00545605	0.0991271	0.396975	0.0172858		0.412645	0.00421694	0.0514381	1.34906	0.00692215	0.418785	1.59168	0.0256338	1.65332		26.1863	0.426821	4	0.990165	24.759	1.55511	4	0.980313
A0A0J9YVP6	PUF60	Poly(U)-binding-splicing factor PUF60 (Fragment) OS=Homo sapiens OX=9606 GN=PUF60 PE=1 SV=1	63	20		66.3	330.3	1226.2	66.4	116.9	1183.5	92.1	826.5		107.2	1296.4	8692.1	116.7	7238.4	13265.8	684.4	17658.1		0.00312322	0.0134128	0.0899125	0.00348348	0.0302795	0.096121	0.00613734		0.0746316	0.00714148	0.0900897	1.57045	0.0127015	0.520857	1.82787	0.0429678	1.8273		29.1687	0.0994326	1.85077	0.996839	24.2723	1.76911	4	0.986552
P42166	TMPO	Lamina-associated polypeptide 2, isoform alpha OS=Homo sapiens OX=9606 GN=TMPO PE=1 SV=2	58	8		44.9	96.4	339.9	48.2	55.4	365	48.3	246.9		33.9	262.6	1749.1	42.2	1099	2656.4	130.1	2629.9		0.00211512	0.00391459	0.0249236	0.00252867	0.0143497	0.0296444	0.00321861		0.0222947	0.00225836	0.0182487	0.316019	0.004593	0.0790812	0.366021	0.0081679	0.272148		25.2811	0.03036	1.39439	0.97925	32.6901	0.357375	2.43528	0.996111
P98175	RBM10	RNA-binding protein 10 OS=Homo sapiens OX=9606 GN=RBM10 PE=1 SV=3	44	15		82.9	206.4	530.2	63.9	65.1	532.2	79.4	398.1		130.7	1237.9	7180.2	130.6	5077.5	10386.2	450.7	12657		0.0039052	0.00838145	0.0388775	0.00335232	0.0168622	0.043224	0.00529104		0.0359478	0.00870701	0.0860244	1.29728	0.0142143	0.365364	1.4311	0.0282957	1.30977		25.4135	0.0454853	1.46852	0.983732	25.6387	1.37852	3.91677	0.995727
Q9NSE4	IARS2	Isoleucine--tRNA ligase, mitochondrial OS=Homo sapiens OX=9606 GN=IARS2 PE=1 SV=2	62	22		114.4	310.3	1884.8	108.4	237.1	1735.5	163.3	1199		101.4	1216	10929.2	124.9	7099.4	15482.8	622.9	18113.9		0.00538908	0.0126006	0.138205	0.00568689	0.0614137	0.140953	0.010882		0.108268	0.00675509	0.0845025	1.97463	0.013594	0.510855	2.13335	0.0391067	1.87447		25.7956	0.145274	1.86931	0.992031	27.2744	2.07407	3.51803	0.998158
P33993	MCM7	DNA replication licensing factor MCM7 OS=Homo sapiens OX=9606 GN=MCM7 PE=1 SV=4	39	18		27.3	102.6	371.8	27	38.2	361.2	46.3	256.9		34.4	396.3	1904.4	43.1	1600.1	2833.2	155.2	3726.6		0.00128603	0.00416636	0.0272627	0.00141648	0.00989458	0.0293358	0.00308533		0.0231976	0.00229167	0.0275398	0.344077	0.00469095	0.115139	0.390382	0.00974372	0.385637		28.2189	0.0305585	1.72703	0.993003	24.0619	0.37922	4	0.989638
Q96AG4	LRRC59	Leucine-rich repeat-containing protein 59 OS=Homo sapiens OX=9606 GN=LRRC59 PE=1 SV=1	94	22		225	2327.5	14766.6	306.3	629.7	11646.1	633.1	10711.7		195.4	2388.9	18789.9	125.3	15020.1	31679	1145.6	40702.3		0.0105992	0.0945147	1.08278	0.0160691	0.163105	0.945868	0.0421884		0.967249	0.0130172	0.16601	3.39487	0.0136375	1.08081	4.365	0.0719228	4.21196		28.7998	1.0323	4	0.987036	24.9844	4.05956	4	0.974898
O00461	GOLIM4	Golgi integral membrane protein 4 OS=Homo sapiens OX=9606 GN=GOLIM4 PE=1 SV=1	44	22		39	668.2	1991.8	72.1	267	1636	157.2	1566.5		126.5	2230.2	3622.9	129.3	6850.3	4836	1070.9	8566.9		0.00183719	0.0271341	0.146051	0.00378251	0.0691584	0.132872	0.0104755		0.141452	0.00842721	0.154982	0.654567	0.0140729	0.49293	0.666345	0.067233	0.886521		19.2948	0.143859	2.54245	0.988883	15.2737	0.734698	3.29039	0.950363
P25705	ATP5F1A	ATP synthase subunit alpha, mitochondrial OS=Homo sapiens OX=9606 GN=ATP5F1A PE=1 SV=1	64	23		338.1	910	3482.5	297.7	233.8	2990.8	376.8	2381.9		264.5	1391.6	5489.3	168.2	5115.2	9056.9	934.4	11775.1		0.015927	0.0369531	0.255358	0.015618	0.060559	0.242906	0.0251091		0.215082	0.0176205	0.0967054	0.991779	0.0183067	0.368077	1.24794	0.0586633	1.21851		28.3095	0.255959	2.60392	0.977591	23.6433	1.16862	4	0.974176
H0Y4R1	IMPDH2	Inosine-5'-monophosphate dehydrogenase 2 (Fragment) OS=Homo sapiens OX=9606 GN=IMPDH2 PE=1 SV=1	53	19		132.2	494	1420.4	119	151.1	1548.5	171.1	1001.3		145.6	935.3	5506.3	98.2	3875.5	8845.4	419.1	9252.2		0.00622759	0.0200603	0.104152	0.00624298	0.039138	0.125765	0.0114017		0.0904157	0.00969962	0.0649961	0.994851	0.010688	0.278871	1.21879	0.0263118	0.957438		35.0548	0.135998	1.34761	0.991941	29.7258	1.14735	2.67302	0.989203
P35232	PHB	Prohibitin OS=Homo sapiens OX=9606 GN=PHB PE=1 SV=1	80	16		103.4	1354.4	6614.5	150.8	332.5	4908.7	360.4	4954.4		97.7	715.8	8084.3	60.6	6551.7	13241.1	452	19279.8		0.0048709	0.0549992	0.485016	0.00791128	0.0861243	0.398673	0.0240163		0.447374	0.0065086	0.0497425	1.46063	0.00659563	0.471444	1.82447	0.0283773	1.99512		27.1136	0.454741	4	0.974547	24.582	1.78258	4	0.962255
Q15233	NONO	Non-POU domain-containing octamer-binding protein OS=Homo sapiens OX=9606 GN=NONO PE=1 SV=4	103	16		335.2	918.7	3564.3	250.8	310.8	3308.6	333.5	2398.4		305.1	2019.2	17394.9	210.7	9774.3	26822.6	1240	27553.1		0.0157904	0.0373064	0.261356	0.0131575	0.0805035	0.268717	0.0222237		0.216572	0.0203252	0.140319	3.14282	0.0229323	0.703334	3.69585	0.0778493	2.85125		28.716	0.27984	1.99015	0.991055	31.7511	3.5262	2.84987	0.993699
Q9UBX3	SLC25A10	Mitochondrial dicarboxylate carrier OS=Homo sapiens OX=9606 GN=SLC25A10 PE=1 SV=2	85	14		42.6	960.2	6413.9	97	369.3	5319.3	226.6	4656		94.5	5086.1	8175.8	200.2	24895.1	10527	2523.3	20807.3		0.00200677	0.0389916	0.470307	0.00508882	0.0956562	0.432021	0.0151001		0.420429	0.00629543	0.353444	1.47716	0.0217895	1.79139	1.4505	0.158417	2.15318		27.3385	0.453875	4	0.993545	12.439	1.75671	4	0.918014
Q99714	HSD17B10	3-hydroxyacyl-CoA dehydrogenase type-2 OS=Homo sapiens OX=9606 GN=HSD17B10 PE=1 SV=3	43	13		103.8	295.7	1596.8	108.4	116.2	1358.1	133.7	1032.5		96.3	581.9	3001.9	61.4	1897.6	4514.5	323.4	5184.2		0.00488975	0.0120077	0.117087	0.00568689	0.0300982	0.110302	0.00890947		0.093233	0.00641534	0.0404375	0.542368	0.0066827	0.136546	0.622046	0.0203036	0.536472		28.9149	0.116451	2.50367	0.988684	27.6935	0.5914	3.44976	0.992539
O14979	HNRNPDL	Heterogeneous nuclear ribonucleoprotein D-like OS=Homo sapiens OX=9606 GN=HNRNPDL PE=1 SV=3	74	13		88.8	309.6	1396.5	82.4	122.4	1307.5	130.2	914.3		91.5	737.9	6417.6	74.2	4170.5	9058.1	400.2	12289.7		0.00418313	0.0125722	0.1024	0.00432287	0.0317041	0.106192	0.00867624		0.0825598	0.00609557	0.0512783	1.1595	0.00807584	0.300099	1.2481	0.0251252	1.27176		29.8184	0.110456	1.9654	0.994637	25.7598	1.25093	4	0.991998
Q6DD88	ATL3	Atlastin-3 OS=Homo sapiens OX=9606 GN=ATL3 PE=1 SV=1	59	17		111.9	1124.1	7506.3	172	665.6	6213.8	352.1	5903.3		121.7	1011	7188.2	110.6	4329.2	9679.9	627.8	11053.7		0.00527131	0.0456472	0.550408	0.00902347	0.172404	0.50467	0.0234632		0.533058	0.00810744	0.0702566	1.29873	0.0120376	0.311518	1.33378	0.0394144	1.14386		23.6934	0.537571	4	0.992716	28.7618	1.33365	3.1527	0.999161
I3L1L3	MYBBP1A	Myb-binding protein 1A (Fragment) OS=Homo sapiens OX=9606 GN=MYBBP1A PE=1 SV=1	43	21		182.2	333.6	1682	142.8	128.6	1634.7	212.1	999.6		145.2	799.9	4255.6	117.6	2705.5	6618.8	508.9	6738.9		0.00858296	0.0135468	0.123335	0.00749158	0.03331	0.132766	0.0141339		0.0902622	0.00967297	0.0555868	0.768881	0.0127994	0.194681	0.911994	0.0319496	0.697356		37.0129	0.143044	1.68483	0.988591	31.5208	0.878085	2.51519	0.992557
A0A087WTT1	PABPC1	Polyadenylate-binding protein OS=Homo sapiens OX=9606 GN=PABPC1 PE=1 SV=1	66	14		304	820.7	3432.1	289.7	401.3	3358.4	386.9	2499.8		284	2027.7	11759.2	180.8	6951.4	18381.3	896.8	18127.6		0.0143206	0.0333268	0.251663	0.0151983	0.103945	0.272761	0.0257822		0.225728	0.0189196	0.140909	2.12459	0.0196781	0.500205	2.53273	0.0563027	1.87588		25.2127	0.275971	1.94051	0.992052	33.1193	2.44674	2.47096	0.99343
Q96CS3	FAF2	FAS-associated factor 2 OS=Homo sapiens OX=9606 GN=FAF2 PE=1 SV=2	55	17		141.8	1159.3	3679.9	189.5	467.2	3000.2	387.4	2938.9		99.7	1026.8	5583.6	108.1	4315.7	8048.9	567.5	9745.5		0.00667983	0.0470766	0.269833	0.00994156	0.121014	0.243669	0.0258155		0.265378	0.00664184	0.0713546	1.00882	0.0117655	0.310547	1.10905	0.0356286	1.00849		19.885	0.266241	2.61455	0.982435	25.3227	1.07256	3.57553	0.995767
P55795	HNRNPH2	Heterogeneous nuclear ribonucleoprotein H2 OS=Homo sapiens OX=9606 GN=HNRNPH2 PE=1 SV=1	101	6		45.2	171.9	917.2	42.4	62.2	860	71.8	638.4		44.4	651.3	4995.6	53.3	2842.9	7418.8	293	8302.3		0.00212925	0.00698048	0.0672547	0.00222439	0.0161111	0.0698471	0.00478459		0.0576465	0.00295785	0.0452603	0.90258	0.00580111	0.204568	1.02223	0.018395	0.85914		29.7942	0.0705461	2.64846	0.993369	29.0521	0.976451	3.41007	0.995379
Q9HB71	CACYBP	Calcyclin-binding protein OS=Homo sapiens OX=9606 GN=CACYBP PE=1 SV=2	55	14		94.2	706.2	2873.5	122.3	238.2	2662.4	243.6	2302.2		163.1	1649.2	13366.1	99.8	8482.2	22205.6	545.9	25432.6		0.00443751	0.0286772	0.210703	0.00641611	0.0616987	0.216234	0.016233		0.207885	0.0108654	0.114607	2.41492	0.0108621	0.610358	3.05968	0.0342725	2.63182		25.1845	0.21838	3.32757	0.987758	27.0704	2.7776	4	0.983174
P27348	YWHAQ	14-3-3 protein theta OS=Homo sapiens OX=9606 GN=YWHAQ PE=1 SV=1	74	11		102.4	524.7	2100.6	116.8	156.3	2251.6	180.5	1394.3		135.6	984.2	5159.6	78	4017.1	8525.4	465.4	9988.8		0.00482379	0.0213069	0.154029	0.00612757	0.0404849	0.18287	0.0120281		0.125903	0.00903344	0.0683942	0.932211	0.00848943	0.28906	1.1747	0.0292186	1.03366		37.5692	0.190934	1.70087	0.993026	25.2984	1.06918	4	0.982257
Q14257	RCN2	Reticulocalbin-2 OS=Homo sapiens OX=9606 GN=RCN2 PE=1 SV=1	73	13		50.9	404.4	2012.7	65	149.3	1756.9	104.3	1414.6		84.7	841.4	8301.1	99.1	4876.1	14427.8	427.4	15010.9		0.00239777	0.0164218	0.147584	0.00341003	0.0386717	0.142691	0.00695032		0.127736	0.00564257	0.0584708	1.4998	0.0107859	0.350872	1.98798	0.0268329	1.55336		27.3766	0.147771	2.86227	0.994194	30.2255	1.78919	3.22458	0.977956
O15173	PGRMC2	Membrane-associated progesterone receptor component 2 OS=Homo sapiens OX=9606 GN=PGRMC2 PE=1 SV=1	52	9		25.7	335.5	1619.1	45.7	159.2	1282.8	91	1227.2		29.7	949.3	3020.1	45.6	4036.3	3811.5	404.8	6459.7		0.00121066	0.0136239	0.118722	0.00239752	0.041236	0.104186	0.00606404		0.110814	0.00197856	0.065969	0.545657	0.00496305	0.290442	0.525181	0.025414	0.668464		22.8272	0.113648	3.38139	0.987616	19.4726	0.58155	4	0.970581
P22102	GART	Trifunctional purine biosynthetic protein adenosine-3 OS=Homo sapiens OX=9606 GN=GART PE=1 SV=1	50	22		100.2	1754.1	1374.6	110.8	145.9	1474.6	139.7	844.3		125.1	1041.4	5882	117.5	3930.6	8619.5	445	9078		0.00472016	0.0712302	0.100794	0.00581279	0.0377911	0.119763	0.0093093		0.0762389	0.00833394	0.0723692	1.06273	0.0127886	0.282836	1.18767	0.0279379	0.939411		53.3856	0.162647	0.748296	0.879032	30.1327	1.16166	2.61504	0.997353
P51659	HSD17B4	Peroxisomal multifunctional enzyme type 2 OS=Homo sapiens OX=9606 GN=HSD17B4 PE=1 SV=3	53	21		178.4	732.5	3979.6	186.8	227.1	3554.8	247	2562.4		160.3	1080.4	6347.7	128.9	4725.6	11292.6	578.9	11796.5		0.00840396	0.0297452	0.291809	0.00979991	0.0588235	0.288712	0.0164595		0.23138	0.0106789	0.0750794	1.14687	0.0140293	0.340042	1.55599	0.0363443	1.22073		31.8189	0.298003	2.68248	0.993013	28.9741	1.40233	2.81929	0.973584
B4DY08	HNRNPC	Heterogeneous nuclear ribonucleoproteins C1/C2 OS=Homo sapiens OX=9606 GN=HNRNPC PE=1 SV=1	66	12		415.7	960.5	4023.7	324.4	207.4	3763.5	401.8	2522.7		334.2	2296.7	15226.7	154.5	10268.6	24122.4	1112.1	30931.6		0.0195825	0.0390038	0.295042	0.0170187	0.0537208	0.305662	0.0267751		0.227796	0.0222638	0.159603	2.75108	0.0168156	0.738902	3.32379	0.0698196	3.20087		34.4399	0.315642	2.34291	0.982854	25.9335	3.15593	4	0.983456
Q10713	PMPCA	Mitochondrial-processing peptidase subunit alpha OS=Homo sapiens OX=9606 GN=PMPCA PE=1 SV=2	64	18		231.9	2553.8	4379.8	375.1	716.4	3460	867.1	3616.3		121.1	2468	6344.7	108.2	7677.8	9694.3	1147.5	12160.9		0.0109242	0.103704	0.321154	0.0196785	0.185562	0.281013	0.0577816		0.326546	0.00806747	0.171507	1.14633	0.0117764	0.552475	1.33576	0.072042	1.25844		14.3896	0.318209	1.82409	0.970212	21.2134	1.28228	2.81824	0.987954
P51648	ALDH3A2	Aldehyde dehydrogenase family 3 member A2 OS=Homo sapiens OX=9606 GN=ALDH3A2 PE=1 SV=1	89	18		272.6	2925.1	16169.9	440.8	1539.2	13079	938.3	12088.4		282.3	5602.3	14121	192.5	22313.4	18648.2	2200.3	31649.5		0.0128415	0.118782	1.18568	0.0231253	0.398684	1.06225	0.0625262		1.09156	0.0188063	0.389316	2.55131	0.0209515	1.60562	2.56951	0.138139	3.27516		23.3837	1.14056	3.37737	0.990923	17.9153	2.80118	3.84217	0.966055
P54886	ALDH18A1	Delta-1-pyrroline-5-carboxylate synthase OS=Homo sapiens OX=9606 GN=ALDH18A1 PE=1 SV=2	57	21		214.9	689.2	3670.4	201.2	275.5	3153.9	278.8	2397		164	704.6	9193.3	125.6	2575.4	14868.1	469.1	9539.7		0.0101234	0.0279869	0.269136	0.0105554	0.0713601	0.256152	0.0185786		0.216445	0.0109254	0.0489642	1.661	0.0136702	0.185319	2.04865	0.0294509	0.987189		28.6542	0.26918	2.4873	0.991265	55.4852	2.16243	2.16021	0.999349
O95573	ACSL3	Long-chain-fatty-acid--CoA ligase 3 OS=Homo sapiens OX=9606 GN=ACSL3 PE=1 SV=3	43	15		140.4	1152.2	4424.6	165.8	401.6	3701.2	358.9	3285.6		72.6	996.8	4301.2	77.9	3374.5	6163.9	530.4	7226.9		0.00661388	0.0467883	0.324439	0.00869821	0.104023	0.300603	0.0239163		0.296684	0.00483649	0.0692698	0.777119	0.00847854	0.24282	0.849315	0.0332994	0.747855		24.1909	0.320087	2.80883	0.987102	26.0661	0.829176	3.01159	0.996003
P63244	RACK1	Receptor of activated protein C kinase 1 OS=Homo sapiens OX=9606 GN=RACK1 PE=1 SV=3	80	19		438.8	1200.5	3594.7	490.1	251.2	3688.3	448.9	2300		419.8	3116.8	14178.5	297.7	10408.7	23466.1	1228.7	26297.3		0.0206707	0.0487497	0.263586	0.0257116	0.0650659	0.299555	0.0299137		0.207686	0.0279663	0.216593	2.5617	0.0324013	0.748984	3.23336	0.0771399	2.7213		39.6661	0.33281	1.44084	0.979836	27.017	2.96191	3.29773	0.982353
P36578	RPL4	60S ribosomal protein L4 OS=Homo sapiens OX=9606 GN=RPL4 PE=1 SV=5	62	17		464.9	1131.4	2905.6	446.1	216.8	2964.4	439.3	1928.6		355.7	2048	8602.8	239.7	7054.1	13272.9	1165.6	16550		0.0219002	0.0459437	0.213056	0.0234033	0.0561556	0.240761	0.029274		0.174149	0.0236961	0.14232	1.55431	0.0260887	0.507595	1.82885	0.0731784	1.71263		39.6729	0.277157	1.26824	0.971082	24.4313	1.72865	4	0.987081
P26641	EEF1G	Elongation factor 1-gamma OS=Homo sapiens OX=9606 GN=EEF1G PE=1 SV=3	76	19		180.2	704.3	3160.1	187.6	322.6	3388.8	294.3	2072.6		233.1	1640.4	9232	163.2	6156.4	15066.2	779.4	15728.3		0.00848875	0.0286001	0.231718	0.00984188	0.08356	0.27523	0.0196115		0.187152	0.0155287	0.113995	1.66799	0.0177625	0.442999	2.07595	0.0489321	1.6276		36.3931	0.292165	1.51104	0.996274	30.0481	1.94023	2.74381	0.986863
J3KN16	ECPAS	Proteasome adapter and scaffold protein ECM29 OS=Homo sapiens OX=9606 GN=ECPAS PE=1 SV=1	50	26		20.6	176	483.1	26.2	43.1	498.4	44.4	340.4		91.7	3196.3	3358.6	131.5	10221.2	4549.7	957.3	8816.1		0.000970412	0.00714698	0.0354239	0.00137451	0.0111638	0.0404789	0.00295872		0.0307376	0.00610889	0.222118	0.606815	0.0143123	0.735492	0.626896	0.060101	0.912309		31.5765	0.0422903	1.62055	0.991354	11.6245	0.734639	4	0.925057
O15269	SPTLC1	Serine palmitoyltransferase 1 OS=Homo sapiens OX=9606 GN=SPTLC1 PE=1 SV=1	70	21		28.4	334.7	1791.6	48.1	147.7	1551.5	93.3	1401		71.1	1492.9	3496.1	76.3	4576	4745.7	588.2	7138.2		0.00133785	0.0135914	0.131371	0.00252342	0.0382573	0.126009	0.00621731		0.126508	0.00473656	0.103745	0.631658	0.0083044	0.329277	0.653903	0.0369282	0.738676		24.5887	0.130633	3.83073	0.993105	19.4437	0.680469	3.35158	0.981217
P63104	YWHAZ	14-3-3 protein zeta/delta OS=Homo sapiens OX=9606 GN=YWHAZ PE=1 SV=1	73	7		119	506.1	2065.9	129.6	153.4	2097.5	157.6	1251		142.2	1009.9	5620.6	94.1	4158.3	8886.4	561.1	10337.7		0.00560578	0.0205516	0.151484	0.00679908	0.0397337	0.170354	0.0105021		0.112963	0.00947312	0.0701802	1.0155	0.0102417	0.299221	1.22444	0.0352268	1.06977		38.7336	0.182422	1.66453	0.996075	26.0628	1.13661	3.66901	0.988057
P00338	LDHA	L-lactate dehydrogenase A chain OS=Homo sapiens OX=9606 GN=LDHA PE=1 SV=2	88	17		215.6	1178.8	4058.5	288	371.3	4276.1	391	2939.2		304.2	3032.8	14066.3	273.4	10624.5	20501.8	1483.9	23444		0.0101563	0.0478685	0.297594	0.0151091	0.0961743	0.347295	0.0260554		0.265405	0.0202653	0.210756	2.54143	0.0297565	0.764512	2.82491	0.0931618	2.42604		30.9668	0.354075	1.75669	0.990671	26.8779	2.73979	2.94735	0.995779
Q96AY3	FKBP10	Peptidyl-prolyl cis-trans isomerase FKBP10 OS=Homo sapiens OX=9606 GN=FKBP10 PE=1 SV=1	64	16		82.6	492.2	2628.4	77.2	163.7	2220.8	162.8	1849.4		97.9	1254.3	8229.1	105	5699.7	11326.4	578.1	14522.7		0.00389107	0.0199872	0.19273	0.00405007	0.0424016	0.180368	0.0108486		0.166998	0.00652193	0.0871641	1.48679	0.0114281	0.410136	1.56065	0.0362941	1.50284		27.9535	0.188647	3.32645	0.991005	25.404	1.5489	4	0.997356
O00231	PSMD11	26S proteasome non-ATPase regulatory subunit 11 OS=Homo sapiens OX=9606 GN=PSMD11 PE=1 SV=3	66	20		78.8	374	1433.3	77.8	141.7	1505	135.1	1025.3		157.3	3394.4	19721	219.7	14408.2	28349.4	1211.1	33455.3		0.00371206	0.0151873	0.105098	0.00408155	0.0367032	0.122233	0.00900277		0.0925829	0.0104791	0.235884	3.56309	0.0239119	1.03678	3.90622	0.076035	3.46203		30.492	0.124317	1.75426	0.9937	26.2881	3.78376	3.37857	0.996931
P53701	HCCS	Cytochrome c-type heme lyase OS=Homo sapiens OX=9606 GN=HCCS PE=1 SV=1	62	15		118.1	639.5	4089.9	80.5	359.8	3379.2	214.6	3124.6		100.3	936	9231	117	5313.5	13392.3	574	16482.9		0.00556338	0.0259687	0.299897	0.00422319	0.0931955	0.274451	0.0143005		0.282146	0.00668181	0.0650447	1.66781	0.0127341	0.382346	1.8453	0.0360367	1.70569		23.8929	0.29085	3.83813	0.992771	27.1208	1.78731	4	0.995679
P52292	KPNA2	Importin subunit alpha-1 OS=Homo sapiens OX=9606 GN=KPNA2 PE=1 SV=1	63	17		32.4	284.6	1095.4	24.1	123.7	996	65.4	754.8		72.9	962	5433	86.3	5677.8	8628.7	375.2	12081.1		0.00152628	0.011557	0.0803215	0.00126434	0.0320408	0.0808927	0.00435811		0.0681572	0.00485647	0.0668515	0.981607	0.00939279	0.40856	1.18894	0.0235557	1.25018		24.5598	0.0832805	2.07727	0.99898	22.6705	1.15212	4	0.976021
P35613	BSG	Basigin OS=Homo sapiens OX=9606 GN=BSG PE=1 SV=2	70	11		94.9	751.2	5149.2	121.4	303	4308.3	239.3	3670.8		144.2	2927.6	10460.9	140	13140.1	15658.4	1239.3	23425.4		0.00447049	0.0305046	0.377571	0.00636889	0.0784832	0.34991	0.0159464		0.331467	0.00960635	0.203445	1.89002	0.0152374	0.945528	2.15755	0.0778054	2.42411		27.7906	0.366139	3.71906	0.993639	20.8155	2.17037	4	0.97445
P00387	CYB5R3	NADH-cytochrome b5 reductase 3 OS=Homo sapiens OX=9606 GN=CYB5R3 PE=1 SV=3	62	12		217.9	1553.9	7823.7	272.4	776.6	6625.4	470.6	5873.5		170.4	1098.4	10545.1	145.4	4997.9	14942.7	797.7	14926.4		0.0102647	0.0631005	0.573682	0.0142907	0.201155	0.538099	0.0313597		0.530367	0.0113518	0.0763303	1.90524	0.0158252	0.359636	2.05893	0.050081	1.54462		23.4672	0.565246	3.05366	0.993635	33.9986	2.04246	2.8124	0.999051
P52597	HNRNPF	Heterogeneous nuclear ribonucleoprotein F OS=Homo sapiens OX=9606 GN=HNRNPF PE=1 SV=3	77	10		61.6	181.3	802.6	44.1	65.2	793.4	65.5	522.9		54.5	458.9	3974.8	43	2334.5	5899.2	231.1	6542.6		0.00290181	0.0073622	0.0588516	0.00231358	0.0168881	0.0644381	0.00436478		0.047217	0.0036307	0.03189	0.718147	0.00468007	0.167985	0.812842	0.0145089	0.677042		32.8751	0.066743	1.87288	0.995071	29.1563	0.777582	3.29903	0.995745
Q9P2E9	RRBP1	Ribosome-binding protein 1 OS=Homo sapiens OX=9606 GN=RRBP1 PE=1 SV=5	47	23		381.6	1040.4	3218.8	263.9	262.9	2472.9	382.1	2419		202.1	819.8	3765.6	121.8	3432.3	5668	610.7	6360.1		0.0179762	0.0422484	0.236022	0.0138447	0.0680965	0.200843	0.0254623		0.218432	0.0134635	0.0569697	0.68035	0.0132566	0.24698	0.780985	0.0383408	0.658157		23.9558	0.225485	2.96891	0.954814	25.8007	0.750827	2.62242	0.993516
Q9BTX1	NDC1	Nucleoporin NDC1 OS=Homo sapiens OX=9606 GN=NDC1 PE=1 SV=2	55	13		90	1595.3	4766.8	178.1	430.2	3648.9	345.7	3762.1		242.8	1950.7	1911.7	184.9	5958.9	2770.8	1818.3	4430.1		0.00423966	0.0647817	0.349531	0.00934349	0.111431	0.296355	0.0230367		0.339711	0.0161749	0.135558	0.345396	0.0201243	0.428787	0.381784	0.114156	0.458436		22.8784	0.335578	3.19972	0.966639	10.9195	0.408668	4	0.91116
Q6NUQ4	TMEM214	Transmembrane protein 214 OS=Homo sapiens OX=9606 GN=TMEM214 PE=1 SV=2	58	22		97.1	1290.2	7117.3	146	471.3	6011.2	291.3	5342.6		90.8	1021.5	7100.5	106.1	5816.9	9764.8	653.3	12313		0.00457413	0.0523922	0.521884	0.00765946	0.122076	0.488215	0.0194116		0.482428	0.00604894	0.0709863	1.28288	0.0115478	0.418569	1.34548	0.0410153	1.27418		26.1908	0.509906	3.9674	0.9926	24.1598	1.3256	3.93369	0.998234
A0A286YFF7	PPT1	Palmitoyl-protein thioesterase 1 OS=Homo sapiens OX=9606 GN=PPT1 PE=1 SV=1	58	11		33.5	398	2503	28.4	155.5	2105.1	104.8	1857.6		116.5	4020.6	8043.6	185	19312.3	10014	1478.1	23725		0.0015781	0.0161619	0.183535	0.00148992	0.0402777	0.170971	0.00698364		0.167738	0.00776103	0.2794	1.45328	0.0201352	1.38966	1.37981	0.0927977	2.45511		26.7097	0.178704	4	0.993631	14.5035	1.7649	4	0.871404
A0A5F9ZHN7	SACM1L	Phosphatidylinositide phosphatase SAC1 OS=Homo sapiens OX=9606 GN=SACM1L PE=1 SV=1	58	18		181.3	1014.4	6902.3	187	430.3	5568.3	348.6	4934.1		162.3	964.5	6476.2	114.4	5047.9	9323.4	715.4	10865.5		0.00854057	0.0411926	0.506119	0.0098104	0.111456	0.452244	0.0232299		0.445541	0.0108121	0.0670252	1.17009	0.0124512	0.363234	1.28466	0.0449141	1.12439		26.8308	0.482037	3.8495	0.99077	26.1174	1.24451	3.19316	0.996844
P40926	MDH2	Malate dehydrogenase, mitochondrial OS=Homo sapiens OX=9606 GN=MDH2 PE=1 SV=3	57	15		672	1442.7	6459.3	582.2	281.5	6493.8	642.2	3487.5		492.3	2415.2	6297.6	330.5	6797.7	10586.4	1392.6	12733.3		0.0316562	0.0585849	0.473636	0.0305434	0.0729142	0.527411	0.0427948		0.314915	0.0327962	0.167838	1.13782	0.0359712	0.489145	1.45868	0.0874298	1.31767		44.7924	0.564103	1.92609	0.985161	23.0942	1.34932	2.87387	0.972663
P53621	COPA	Coatomer subunit alpha OS=Homo sapiens OX=9606 GN=COPA PE=1 SV=2	39	19		190.9	639.6	2647.8	200.5	335.4	2809.2	291	1782.2		174.9	1574	6345.2	193.1	4553.4	10229.4	761	9171.2		0.0089928	0.0259728	0.194153	0.0105186	0.0868754	0.228157	0.0193916		0.16093	0.0116515	0.109381	1.14642	0.0210168	0.327651	1.40949	0.0477769	0.949056		31.8026	0.239983	1.44362	0.993635	37.758	1.43778	1.79156	0.995012
Q9P2W9	STX18	Syntaxin-18 OS=Homo sapiens OX=9606 GN=STX18 PE=1 SV=1	46	14		24.9	458.1	2454.6	52.9	156.2	2063.3	112	1800.9		31.5	952.6	3218.5	57.5	4420.2	4457.9	422.7	7611.4		0.00117297	0.0186024	0.179986	0.00277524	0.040459	0.167576	0.00746343		0.162618	0.00209848	0.0661983	0.581502	0.00625823	0.318066	0.614247	0.0265378	0.787644		26.8366	0.17542	3.75595	0.991913	19.8325	0.663073	4	0.957981
Q9HD20	ATP13A1	Manganese-transporting ATPase 13A1 OS=Homo sapiens OX=9606 GN=ATP13A1 PE=1 SV=2	47	23		106.9	854.3	2984.1	131	209.3	2440.5	192.7	2172.2		142.2	1767.9	3929	153.5	8201.1	5698	1163	8544.8		0.00503578	0.0346913	0.218813	0.00687253	0.054213	0.198212	0.0128411		0.196146	0.00947312	0.122855	0.709872	0.0167068	0.59013	0.785119	0.0730152	0.884234		26.1193	0.212598	3.17756	0.980195	15.1758	0.793942	3.98152	0.979009
Q92621	NUP205	Nuclear pore complex protein Nup205 OS=Homo sapiens OX=9606 GN=NUP205 PE=1 SV=3	57	28		83.3	414.3	1971.2	97.9	190	1934.6	173.3	1410.1		128	1331.3	7126	121.2	5391.9	10452.6	581.5	10798.9		0.00392404	0.0168238	0.144541	0.00513603	0.0492139	0.157124	0.0115483		0.12733	0.00852714	0.092515	1.28749	0.0131913	0.387987	1.44025	0.0365076	1.11749		27.6865	0.158103	2.12947	0.995574	29.9082	1.41924	2.36618	0.998036
P00558	PGK1	Phosphoglycerate kinase 1 OS=Homo sapiens OX=9606 GN=PGK1 PE=1 SV=3	61	17		346.9	1146.3	5370.1	330.5	355.9	6054.4	441.2	3005.2		454.9	2117.7	7427.1	259.7	6769.9	12008	1205.7	13181.1		0.0163415	0.0465487	0.393769	0.0173387	0.0921854	0.491724	0.0294006		0.271365	0.0303046	0.147164	1.34189	0.0282654	0.487145	1.65456	0.0756959	1.36401		56.0556	0.571109	1.42909	0.996771	26.4735	1.56074	2.45726	0.985796
Q13423	NNT	NAD(P) transhydrogenase, mitochondrial OS=Homo sapiens OX=9606 GN=NNT PE=1 SV=3	47	19		82.4	592.4	3620.1	112.5	333.3	2949.5	218.8	2709.2		127.6	981.4	6883.4	105.5	6377	8639.9	662.1	11520.2		0.00388165	0.0240561	0.265448	0.00590198	0.0863315	0.239551	0.0145803		0.244636	0.00850049	0.0681997	1.24366	0.0114825	0.458873	1.19048	0.0415678	1.19214		23.694	0.255751	3.50903	0.991578	22.6313	1.22604	3.96596	0.998243
P20618	PSMB1	Proteasome subunit beta type-1 OS=Homo sapiens OX=9606 GN=PSMB1 PE=1 SV=2	68	9		98.7	265.2	711.1	90.4	82.7	687.8	97.5	552		135	2186.3	12855.9	124.7	9041.6	16934.3	578.3	23632.1		0.0046495	0.0107692	0.0521422	0.00474257	0.021421	0.0558615	0.00649718		0.0498447	0.00899346	0.151931	2.32274	0.0135722	0.650611	2.33335	0.0363067	2.4455		23.522	0.0578785	1.75591	0.979484	24.9163	2.40911	4	0.994066
P04844	RPN2	Dolichyl-diphosphooligosaccharide--protein glycosyltransferase subunit 2 OS=Homo sapiens OX=9606 GN=RPN2 PE=1 SV=3	45	14		154.1	764.4	2932.5	143.6	216.5	2393.8	251.9	2117.5		116	1011.4	3181.4	100.7	3884.4	4821.4	658.3	7044		0.00725925	0.0310406	0.215029	0.00753355	0.0560779	0.194419	0.0167861		0.191207	0.00772772	0.0702844	0.574799	0.0109601	0.279512	0.664333	0.0413292	0.728928		25.8865	0.208697	3.0722	0.980556	21.0329	0.660351	4	0.972912
P38919	EIF4A3	Eukaryotic initiation factor 4A-III OS=Homo sapiens OX=9606 GN=EIF4A3 PE=1 SV=4	56	18		84.9	300.5	1037.4	79.4	124.1	967.1	102.3	696.3		104.6	704.1	4604.4	69.5	3298.3	6381	458.2	8650.3		0.00399942	0.0122026	0.0760685	0.00416549	0.0321444	0.0785456	0.00681705		0.0628747	0.00696827	0.0489295	0.8319	0.0075643	0.237337	0.879228	0.0287666	0.895152		25.501	0.0820485	1.71949	0.995611	25.0123	0.884558	4	0.993327
P68133	ACTA1	Actin, alpha skeletal muscle OS=Homo sapiens OX=9606 GN=ACTA1 PE=1 SV=1	110	2		90.6	349.4	1117	88.9	60	1179.2	115.1	746.4		73.8	593.2	2833.8	44.1	2473.4	5325.4	304.9	6146.9		0.00426793	0.0141884	0.0819053	0.00466388	0.0155412	0.0957718	0.00767001		0.0673987	0.00491643	0.0412228	0.511997	0.00479979	0.17798	0.733779	0.0191422	0.636095		37.7412	0.0993404	1.83961	0.980242	24.9021	0.639262	4	0.960132
P50402	EMD	Emerin OS=Homo sapiens OX=9606 GN=EMD PE=1 SV=1	69	11		107.4	1141.3	6846.3	173.6	795.7	5764.2	474	5182.5		131.3	756.6	7281.3	100	4587.8	11400.4	408.2	12841		0.00505933	0.0463457	0.502013	0.00910741	0.206103	0.468155	0.0315863		0.467971	0.00874698	0.0525778	1.31555	0.0108839	0.330126	1.57084	0.0256275	1.32881		21.7974	0.491115	3.15134	0.995103	27.8605	1.4619	3.60746	0.990757
P12081	HARS1	Histidine--tRNA ligase, cytoplasmic OS=Homo sapiens OX=9606 GN=HARS1 PE=1 SV=2	48	14		35.1	234.5	841	35.5	81.7	820.3	68.8	606.1		93.8	2114	8681.2	68.2	10799	12416.6	630.2	19141.4		0.00165347	0.00952253	0.0616673	0.0018624	0.021162	0.0666228	0.00458468		0.0547298	0.00624879	0.146907	1.56848	0.00742281	0.777069	1.71086	0.039565	1.98079		27.1926	0.0676903	2.01523	0.99518	20.7481	1.76381	4	0.976862
P06280	GLA	Alpha-galactosidase A OS=Homo sapiens OX=9606 GN=GLA PE=1 SV=1	48	15		12.1	125.3	685.5	18.4	53.9	603.1	35.6	478.1		43	438.3	5537.3	30.1	3092.3	8414.1	197.8	9983.6		0.000569999	0.00508816	0.0502651	0.000965302	0.0139612	0.0489823	0.00237231		0.0431716	0.00286459	0.0304584	1.00045	0.00327605	0.222514	1.15937	0.0124182	1.03312		27.2581	0.0505554	2.7571	0.996144	27.6682	1.09636	4	0.993157
Q99541	PLIN2	Perilipin-2 OS=Homo sapiens OX=9606 GN=PLIN2 PE=1 SV=2	55	20		518.8	9013.1	6364.7	888.4	1904.5	4446.5	2294.5	7151.4		83.6	1516.3	3280.4	49.4	6194.1	4595.3	593.6	7683.6		0.0244393	0.366002	0.466699	0.0466073	0.493304	0.361134	0.1529		0.64576	0.00556929	0.105371	0.592686	0.00537664	0.445712	0.633179	0.0372672	0.795116		6.61963	0.495568	2.77535	0.875338	16.2526	0.673355	3.78304	0.963926
O96005	CLPTM1	Cleft lip and palate transmembrane protein 1 OS=Homo sapiens OX=9606 GN=CLPTM1 PE=1 SV=1	61	15		66.6	712.4	4723.3	117.8	361.4	3992	209.9	3330.5		91.2	1592.5	7726.5	89.3	7732.8	10779.9	827.2	14427.8		0.00313735	0.028929	0.346341	0.00618003	0.09361	0.324221	0.0139873		0.300739	0.00607559	0.110666	1.39599	0.0097193	0.556433	1.48535	0.051933	1.49302		26.5149	0.338777	3.14198	0.995407	22.3576	1.47562	4	0.995035
O75844	ZMPSTE24	CAAX prenyl protease 1 homolog OS=Homo sapiens OX=9606 GN=ZMPSTE24 PE=1 SV=2	73	13		157.8	1533.9	8439.7	215	609.7	6981.5	450	6236.5		322.4	4491.5	12576.2	325.5	21760.4	18156.5	3117.3	27084.7		0.00743354	0.0622883	0.618851	0.0112793	0.157925	0.567021	0.029987		0.563146	0.0214777	0.312124	2.2722	0.035427	1.56582	2.50176	0.195709	2.80278		25.7467	0.599383	3.68714	0.991116	17.297	2.53238	3.8104	0.980154
P33897	ABCD1	ATP-binding cassette sub-family D member 1 OS=Homo sapiens OX=9606 GN=ABCD1 PE=1 SV=2	36	15		37.3	295.5	1386.3	41.2	134.1	1150.5	69.4	1027.7		55.4	549.6	3163.3	68.2	4017.6	4449.8	326.4	6851.5		0.0017571	0.0119996	0.101652	0.00216144	0.0347346	0.0934409	0.00462466		0.0927996	0.00369065	0.0381929	0.571529	0.00742281	0.289096	0.613131	0.020492	0.709008		23.5909	0.099214	3.01991	0.992446	20.5691	0.635132	4	0.979737
P55010	EIF5	Eukaryotic translation initiation factor 5 OS=Homo sapiens OX=9606 GN=EIF5 PE=1 SV=2	63	22		62.3	193.6	637	69.2	76.9	591.6	73.4	460.2		113.3	2998.5	5751.1	120.3	13635.9	7478.8	915.8	17169.6		0.00293479	0.00786167	0.0467088	0.00363037	0.0199187	0.0480483	0.00489121		0.0415553	0.00754785	0.208372	1.03908	0.0130933	0.981205	1.03049	0.0574955	1.77675		23.5119	0.0498055	1.8618	0.99033	14.7124	1.28099	4	0.875443
Q9NZJ7	MTCH1	Mitochondrial carrier homolog 1 OS=Homo sapiens OX=9606 GN=MTCH1 PE=1 SV=1	72	11		66.8	861.7	6074.5	106.8	343.8	4685.8	225.6	4314		143.7	1283.5	9650.3	122.4	9137.4	13675.4	906.5	21660.3		0.00314677	0.0349918	0.44542	0.00560295	0.0890512	0.380569	0.0150335		0.389547	0.00957304	0.0891933	1.74357	0.0133219	0.657504	1.88431	0.0569116	2.24145		27.0945	0.416468	4	0.987752	22.9748	1.97434	4	0.970617
P19367	HK1	Hexokinase-1 OS=Homo sapiens OX=9606 GN=HK1 PE=1 SV=3	52	23		89.4	443.8	2092.5	109.2	413.5	1793.3	303.6	1815.8		96.4	1142.4	6258.4	99.1	5675.9	9374.3	538.6	12286.4		0.0042114	0.0180217	0.153435	0.00572886	0.107105	0.145648	0.0202312		0.163964	0.006422	0.0793879	1.13074	0.0107859	0.408423	1.29167	0.0338142	1.27142		16.2461	0.15481	3.96414	0.983064	23.5259	1.24908	4	0.990156
P62820	RAB1A	Ras-related protein Rab-1A OS=Homo sapiens OX=9606 GN=RAB1A PE=1 SV=3	54	4		109.6	1237	8788.9	186.9	381.6	7030.5	310.3	6352.7		113.9	1326.8	7781.6	85.4	6493.3	13290.8	799.5	16598.5		0.00516297	0.0502319	0.644456	0.00980516	0.0988422	0.571	0.0206777		0.573638	0.00758782	0.0922023	1.40594	0.00929483	0.467241	1.83132	0.050194	1.71765		28.8998	0.617031	4	0.990006	24.7445	1.6803	4	0.974366
Q9NZI8	IGF2BP1	Insulin-like growth factor 2 mRNA-binding protein 1 OS=Homo sapiens OX=9606 GN=IGF2BP1 PE=1 SV=2	52	16		215.8	751	2658.6	184.7	184.3	2605.3	257.1	1757		199.2	1381.5	9672.3	132.9	7058	15522.6	789.7	17302.6		0.0101658	0.0304965	0.194945	0.00968974	0.0477375	0.211596	0.0171326		0.158654	0.0132704	0.0960035	1.74754	0.0144647	0.507876	2.13884	0.0495787	1.79051		33.0961	0.219992	1.91355	0.98818	27.2566	1.97947	3.27714	0.987833
Q9UHG3	PCYOX1	Prenylcysteine oxidase 1 OS=Homo sapiens OX=9606 GN=PCYOX1 PE=1 SV=3	50	15		94.3	1299.3	4646.3	133.2	310.2	3764.7	280.3	3459.8		122.6	2641.7	5074.5	104.1	12304.8	7019.7	1288.5	13880.2		0.00444223	0.0527617	0.340695	0.00698794	0.0803481	0.30576	0.0186786		0.312414	0.0081674	0.183578	0.916835	0.0113301	0.885422	0.967234	0.0808943	1.43635		25.9626	0.328706	3.65301	0.979875	14.3414	1.10936	4	0.918749
P49411	TUFM	Elongation factor Tu, mitochondrial OS=Homo sapiens OX=9606 GN=TUFM PE=1 SV=2	64	19		565.7	1021.3	4677.2	473	298.9	4514.9	509.5	2813.7		382.2	1750.5	10693.5	292.1	6884.4	17085.3	1213.2	17924.3		0.0266486	0.0414728	0.342961	0.0248145	0.0774212	0.366689	0.033952		0.254072	0.0254615	0.121646	1.93205	0.0317918	0.495384	2.35416	0.0761668	1.85485		36.6926	0.388291	1.87752	0.985076	30.1518	2.21468	2.7982	0.988837
E9PC15	AGK	Acylglycerol kinase, mitochondrial OS=Homo sapiens OX=9606 GN=AGK PE=1 SV=1	62	17		140.3	1082.7	6597.9	194.3	521.7	5920.5	357.8	4596.3		134.9	1008.5	6415.7	96.5	4964.5	10979.6	567.3	11854.5		0.00660916	0.0439661	0.483799	0.0101934	0.135131	0.480849	0.023843		0.415038	0.0089868	0.0700829	1.15916	0.0105029	0.357233	1.51286	0.0356161	1.22673		27.6579	0.491962	2.71843	0.99719	27.6334	1.37206	3.03564	0.979428
P21333	FLNA	Filamin-A OS=Homo sapiens OX=9606 GN=FLNA PE=1 SV=4	41	23		140.4	343.1	865.1	135.1	106.7	912.2	168.8	571.6		146.7	586.3	2104.8	118.6	1477.1	3479.4	325.7	3017.7		0.00661388	0.0139325	0.0634345	0.00708762	0.0276375	0.0740867	0.0112485		0.0516145	0.0097729	0.0407433	0.380285	0.0129083	0.106288	0.479421	0.020448	0.312278		44.2542	0.0922471	0.967672	0.989902	41.249	0.502087	1.63983	0.993411
Q9HB40	SCPEP1	Retinoid-inducible serine carboxypeptidase OS=Homo sapiens OX=9606 GN=SCPEP1 PE=1 SV=1	86	14		149.6	397.1	1575.7	165.9	155.7	1451.8	178	1124.2		243.3	5140.6	13468.6	183.1	22419.7	19563.4	1393.5	33956		0.00704726	0.0161254	0.11554	0.00870345	0.0403295	0.117912	0.0118615		0.101513	0.0162082	0.357232	2.43344	0.0199284	1.61326	2.69561	0.0874863	3.51384		25.853	0.121947	2.0944	0.987333	18.2698	2.88173	4	0.94763
P07814	EPRS1	Bifunctional glutamate/proline--tRNA ligase OS=Homo sapiens OX=9606 GN=EPRS1 PE=1 SV=5	36	22		267.5	762.5	2471.7	238.9	223.3	2624.6	341.9	1638.6		254.6	1368.2	4503.8	161.5	4447.7	7460.6	677.1	8475.9		0.0126012	0.0309635	0.18124	0.0125332	0.0578393	0.213164	0.0227835		0.147963	0.016961	0.0950793	0.813724	0.0175775	0.320045	1.02798	0.0425095	0.877105		38.8939	0.23677	1.34829	0.989685	24.7973	0.952975	2.6956	0.981197
Q14697	GANAB	Neutral alpha-glucosidase AB OS=Homo sapiens OX=9606 GN=GANAB PE=1 SV=3	44	18		115.3	360	2007.1	109.2	159.5	1788.7	176.7	1460.6		99.3	683.1	3010.8	82.3	2325	4775.3	422.6	5173.7		0.00543148	0.0146188	0.147173	0.00572886	0.0413138	0.145274	0.0117749		0.13189	0.00661519	0.0474701	0.543976	0.00895743	0.167301	0.657981	0.0265316	0.535386		26.5626	0.148872	2.94022	0.991669	28.0632	0.622123	2.65528	0.988742
P48739	PITPNB	Phosphatidylinositol transfer protein beta isoform OS=Homo sapiens OX=9606 GN=PITPNB PE=1 SV=2	55	15		82.6	440.9	2989.7	90.9	223.6	2715	172.5	2206.3		111.2	821.2	13219.6	93.9	4831.6	20368.2	516.4	17212		0.00389107	0.017904	0.219223	0.0047688	0.057917	0.220506	0.011495		0.199225	0.00740795	0.057067	2.38845	0.01022	0.34767	2.8065	0.0324205	1.78114		26.9719	0.222813	3.21753	0.996433	41.2748	2.782	2.50255	0.997305
P30101	PDIA3	Protein disulfide-isomerase A3 OS=Homo sapiens OX=9606 GN=PDIA3 PE=1 SV=4	39	17		192.9	626	2985.4	162.8	122.9	2613.8	241.9	1874.7		157.3	887.7	3286.3	92.2	3366	5455.8	620.7	7424.1		0.00908701	0.0254205	0.218908	0.00854082	0.0318336	0.212287	0.0161197		0.169282	0.0104791	0.0616882	0.593752	0.0100349	0.242209	0.751746	0.0389686	0.768262		33.6839	0.219942	3.01829	0.985654	22.9149	0.712294	4	0.967834
Q96AE4	FUBP1	Far upstream element-binding protein 1 OS=Homo sapiens OX=9606 GN=FUBP1 PE=1 SV=3	58	11		55.6	293	955.9	43.6	89.5	859.1	79.8	672.1		79	808.9	4599.1	46.2	3832.8	7315.3	338.7	8493.5		0.00261917	0.0118981	0.0700925	0.00228735	0.0231823	0.0697741	0.0053177		0.0606895	0.00526284	0.0562123	0.830942	0.00502835	0.275799	1.00796	0.0212642	0.878926		25.8894	0.0729699	2.09458	0.991701	25.3182	0.934186	3.48597	0.98821
Q12788	TBL3	Transducin beta-like protein 3 OS=Homo sapiens OX=9606 GN=TBL3 PE=1 SV=2	44	14		78	256.8	1053	70.8	137.2	993.7	102	762.1		75	579.8	4967	119.1	3445.8	6513.9	466.1	8160.8		0.00367438	0.0104281	0.0772124	0.00371431	0.0355376	0.0807059	0.00679705		0.0688164	0.00499637	0.0402916	0.897413	0.0129627	0.247951	0.89754	0.0292626	0.844497		22.7875	0.0815566	2.05932	0.995239	25.5967	0.902555	3.83667	0.998986
P25205	MCM3	DNA replication licensing factor MCM3 OS=Homo sapiens OX=9606 GN=MCM3 PE=1 SV=3	37	15		91	247.6	838.9	72.3	52.2	879.1	99.6	527.8		91.2	648.9	2063.8	83.3	1923.9	3387.6	293.3	3834.5		0.00428677	0.0100545	0.0615133	0.00379301	0.0135209	0.0713984	0.00663712		0.0476595	0.00607559	0.0450935	0.372877	0.00906627	0.138439	0.466772	0.0184139	0.396802		41.1488	0.077591	1.57649	0.984464	25.4067	0.435057	2.67414	0.982232
O94919	ENDOD1	Endonuclease domain-containing 1 protein OS=Homo sapiens OX=9606 GN=ENDOD1 PE=1 SV=2	33	16		17.6	306.7	1562.9	35.3	147.1	1264.2	79.5	1168.3		17.6	490.3	895.7	24.8	1942.9	1248.9	288.1	2099.3		0.00082909	0.0124544	0.114601	0.00185191	0.0381019	0.102675	0.0052977		0.105496	0.00117248	0.034072	0.161831	0.0026992	0.139806	0.172084	0.0180874	0.21724		23.4831	0.110376	3.32225	0.990756	14.5536	0.183623	3.86702	0.961616
P49755	TMED10	Transmembrane emp24 domain-containing protein 10 OS=Homo sapiens OX=9606 GN=TMED10 PE=1 SV=2	66	10		181.6	1114.5	5808.1	204.5	423.7	4434.6	342.4	4287.2		228.7	1698.6	7534	182.8	7203	11199.3	1374.1	15988.3		0.0085547	0.0452574	0.425886	0.0107285	0.109747	0.360168	0.0228168		0.387127	0.0152356	0.118039	1.36121	0.0198957	0.51831	1.54313	0.0862684	1.6545		24.8634	0.398533	4	0.981729	22.9988	1.53649	4	0.979496
P54136	RARS1	Arginine--tRNA ligase, cytoplasmic OS=Homo sapiens OX=9606 GN=RARS1 PE=1 SV=2	41	21		153.2	546.8	2232.1	152.1	170.7	2406.2	218.6	1424.1		161.5	1194.9	6453.3	92.5	4940.5	10600.9	509.9	11602		0.00721685	0.0222044	0.163671	0.00797948	0.0442148	0.195426	0.014567		0.128594	0.0107588	0.0830363	1.16595	0.0100676	0.355506	1.46068	0.0320124	1.2006		40.9504	0.210606	1.55204	0.993649	27.504	1.3478	2.99431	0.985025
Q9UHB9	SRP68	Signal recognition particle subunit SRP68 OS=Homo sapiens OX=9606 GN=SRP68 PE=1 SV=2	30	18		41.8	231.9	1105.5	30.4	88.1	1093.4	72.9	760.5		66.6	513.2	2828.4	56.9	2102.4	4583.3	189.8	4837.4		0.00196909	0.00941695	0.0810621	0.00159485	0.0228197	0.0888033	0.00485789		0.0686719	0.00443678	0.0356634	0.511021	0.00619293	0.151283	0.631526	0.011916	0.500585		30.7106	0.0896068	2.15856	0.996399	29.0262	0.591781	2.67452	0.988033
P08243	ASNS	Asparagine synthetase [glutamine-hydrolyzing] OS=Homo sapiens OX=9606 GN=ASNS PE=1 SV=4	45	15		121.2	400.7	1545.1	104.5	110.3	1675.6	167.9	1052.6		157.1	786.3	4339.2	104.8	3088.8	6914.7	391.8	7297.4		0.00570941	0.0162716	0.113296	0.00548228	0.0285699	0.136088	0.0111885		0.095048	0.0104657	0.0546417	0.783985	0.0114063	0.222262	0.952766	0.0245979	0.755151		37.5653	0.141989	1.68765	0.987672	29.3844	0.899148	2.68231	0.989636
P46977	STT3A	Dolichyl-diphosphooligosaccharide--protein glycosyltransferase subunit STT3A OS=Homo sapiens OX=9606 GN=STT3A PE=1 SV=2	69	15		104.3	1031.5	5342.9	158	333.2	4406.3	261.7	3686.4		121.5	1103.1	6243.4	77.8	7503.8	8500.7	665.7	12228		0.0049133	0.041887	0.391774	0.008289	0.0863056	0.357869	0.0174391		0.332876	0.00809412	0.0766569	1.12803	0.00846766	0.539954	1.1713	0.0417938	1.26538		27.9592	0.378841	3.26304	0.990194	20.7559	1.19766	4	0.992298
P50395	GDI2	Rab GDP dissociation inhibitor beta OS=Homo sapiens OX=9606 GN=GDI2 PE=1 SV=2	41	13		86	366.7	1326.6	79.4	87	1371.1	111.9	812.9		97.3	701.7	5023.5	50.8	3411.7	8536.5	345.7	8479.1		0.00405123	0.0148909	0.0972745	0.00416549	0.0225348	0.111357	0.00745677		0.0734035	0.00648196	0.0487627	0.907621	0.00552901	0.245497	1.17623	0.0217036	0.877436		40.2592	0.11956	1.65768	0.992707	31.8872	1.09802	2.47914	0.983464
Q9Y262	EIF3L	Eukaryotic translation initiation factor 3 subunit L OS=Homo sapiens OX=9606 GN=EIF3L PE=1 SV=1	70	22		103.4	640.1	2447	137.9	247.4	2387.6	200.1	1782.7		173.3	2934.8	16916.2	185.4	14832.2	23500.2	1068.1	31649.3		0.0048709	0.0259931	0.179429	0.00723452	0.0640816	0.193915	0.0133342		0.160975	0.0115449	0.203946	3.05633	0.0201787	1.06729	3.23806	0.0670572	3.27514		26.5163	0.195985	2.06925	0.995259	23.4774	3.23604	4	0.995149
P17987	TCP1	T-complex protein 1 subunit alpha OS=Homo sapiens OX=9606 GN=TCP1 PE=1 SV=1	46	13		102.4	409.3	1191.7	103.4	131.1	1385.1	140.2	825.9		134.3	824.1	3497	101.3	2721.6	6714.7	325.8	6099.8		0.00482379	0.0166208	0.0873828	0.00542458	0.0339576	0.112495	0.00934262		0.0745774	0.00894683	0.0572685	0.63182	0.0110254	0.195839	0.925208	0.0204543	0.631221		45.0412	0.129497	1.17785	0.992334	39.9908	0.919568	1.67659	0.969337
P51149	RAB7A	Ras-related protein Rab-7a OS=Homo sapiens OX=9606 GN=RAB7A PE=1 SV=1	47	13		129.8	685.1	4965.5	155.4	232.2	4286.2	223.7	3403.5		153.1	917.3	7256.8	85	4838.5	11522.3	571.8	13318.7		0.00611454	0.0278204	0.364101	0.0081526	0.0601445	0.348115	0.0149069		0.30733	0.0101993	0.0637452	1.31112	0.0092513	0.348166	1.58764	0.0358986	1.37825		30.5573	0.358942	3.58619	0.994781	26.6325	1.46516	3.94066	0.988496
Q92973	TNPO1	Transportin-1 OS=Homo sapiens OX=9606 GN=TNPO1 PE=1 SV=2	49	10		123.8	498.3	1989.7	119.1	185.7	1989.9	192.4	1451.2		148.7	1822.8	11716.2	93.3	7403.1	16281.9	647.5	17792.1		0.00583189	0.0202349	0.145897	0.00624823	0.0481001	0.161615	0.0128211		0.131041	0.00990613	0.12667	2.11682	0.0101547	0.532708	2.24346	0.0406512	1.84117		28.0879	0.162787	2.04445	0.992204	29.5294	2.22557	2.854	0.999297
H3BVG0	NUP93	Nuclear pore complex protein Nup93 OS=Homo sapiens OX=9606 GN=NUP93 PE=1 SV=1	55	23		170.4	488.3	1916.6	164	234.3	1895.3	217.7	1391.4		168.2	1439.5	8943.5	164.4	6562.5	14530	734	14533.1		0.0080271	0.0198288	0.140537	0.00860378	0.0606885	0.153932	0.014507		0.125641	0.0112052	0.100034	1.61587	0.0178931	0.472221	2.00207	0.0460818	1.50392		25.1329	0.155971	1.83806	0.992555	31.306	1.90747	2.35485	0.989586
Q14152	EIF3A	Eukaryotic translation initiation factor 3 subunit A OS=Homo sapiens OX=9606 GN=EIF3A PE=1 SV=1	48	23		266	554.2	1631.4	213	208.7	1687.4	248	1092.8		212.5	1327.8	6765	187.6	4486.5	10696	743.6	9856.6		0.0125306	0.0225049	0.119624	0.0111744	0.0540576	0.137047	0.0165262		0.098678	0.0141564	0.0922718	1.22227	0.0204182	0.322837	1.47379	0.0466845	1.01998		33.5995	0.154197	1.18301	0.988967	36.0165	1.47164	2.01353	0.995037
P60174	TPI1	Triosephosphate isomerase OS=Homo sapiens OX=9606 GN=TPI1 PE=1 SV=3	51	14		517.6	1227.9	4570.4	518.7	464	4990.4	593.2	2774.2		606	2171.5	8524	444.1	6970.5	13798.2	1387.5	15599.6		0.0243828	0.0498623	0.33513	0.0272121	0.120185	0.405308	0.0395295		0.250506	0.0403707	0.150902	1.54007	0.0483353	0.501579	1.90123	0.0871097	1.61428		50.4864	0.488654	1.16049	0.993911	26.3503	1.76961	2.96156	0.983116
A6NLN1	PTBP1	Polypyrimidine tract binding protein 1, isoform CRA_b OS=Homo sapiens OX=9606 GN=PTBP1 PE=1 SV=4	46	12		88.3	234.4	939.3	83.1	47.7	926.9	96.2	571.2		79.6	516.3	1990.2	44.5	1850.1	3066	277.2	4168.8		0.00415958	0.00951847	0.0688753	0.0043596	0.0123553	0.0752806	0.00641056		0.0515784	0.00530281	0.0358788	0.359579	0.00484333	0.133128	0.42246	0.0174031	0.431396		38.0326	0.0785363	2.02193	0.984201	23.3409	0.409585	4	0.980665
O00264	PGRMC1	Membrane-associated progesterone receptor component 1 OS=Homo sapiens OX=9606 GN=PGRMC1 PE=1 SV=3	75	11		60.9	900.8	5881	102.2	350	4489.8	256.3	4455		62.6	863.3	7428.2	33	5512.9	11771.1	424.3	15102.2		0.00286884	0.0365795	0.431231	0.00536162	0.0906571	0.364651	0.0170793		0.402279	0.0041703	0.0599926	1.34209	0.00359168	0.396694	1.62192	0.0266383	1.56281		26.2961	0.408391	4	0.983678	25.3292	1.53767	4	0.984637
Q15365	PCBP1	Poly(rC)-binding protein 1 OS=Homo sapiens OX=9606 GN=PCBP1 PE=1 SV=2	52	6		114	613.5	2219.1	115.4	145.7	2232.7	154.2	1583		123.5	1127.2	9087.1	98.8	6082.5	15225.5	526.2	16115.4		0.00537024	0.0249129	0.162718	0.00605412	0.0377393	0.181335	0.0102755		0.142942	0.00822735	0.0783316	1.64181	0.0107533	0.437681	2.0979	0.0330357	1.66766		31.2612	0.181407	2.29116	0.988074	29.2459	1.9205	3.04326	0.983371
O60830	TIMM17B	Mitochondrial import inner membrane translocase subunit Tim17-B OS=Homo sapiens OX=9606 GN=TIMM17B PE=1 SV=1	127	8		44.2	1028.5	1988	105.1	325.6	1677.6	264.6	1513.5		132	5397.7	4948.3	213.5	14106	7042.2	2514.4	13679.5		0.00208215	0.0417651	0.145772	0.00551376	0.084337	0.136251	0.0176324		0.136667	0.00879361	0.375098	0.894034	0.0232371	1.01503	0.970334	0.157858	1.41558		15.9441	0.145199	1.93022	0.994211	11.4451	1.0991	3.96336	0.911111
Q15029	EFTUD2	116 kDa U5 small nuclear ribonucleoprotein component OS=Homo sapiens OX=9606 GN=EFTUD2 PE=1 SV=1	36	14		81.1	176.6	718.6	82.7	73.7	746.8	99.8	442.9		83	484.4	2068.1	52.2	1343.2	3261.3	242.7	3293.8		0.00382041	0.00717134	0.0526922	0.00433861	0.0190898	0.0606533	0.00665045		0.0399931	0.00552932	0.033662	0.373654	0.00568139	0.0966533	0.44937	0.0152371	0.34085		40.7568	0.0690469	1.2823	0.991482	31.7772	0.433678	2.37973	0.991205
P49257	LMAN1	Protein ERGIC-53 OS=Homo sapiens OX=9606 GN=LMAN1 PE=1 SV=2	47	14		47.9	482.5	2664.5	63.7	169.2	2208.3	126.8	1881.7		60.1	685.6	5934.9	60.3	4397.7	9625.6	295.2	11754.1		0.00225644	0.0195933	0.195378	0.00334183	0.0438262	0.179353	0.00844967		0.169914	0.00400376	0.0476439	1.07229	0.00656298	0.316447	1.3263	0.0185332	1.21634		27.4368	0.189138	3.44661	0.991476	25.5672	1.23036	4	0.984743
Q9Y6C9	MTCH2	Mitochondrial carrier homolog 2 OS=Homo sapiens OX=9606 GN=MTCH2 PE=1 SV=1	62	3		87.5	1305.7	7701.8	143.1	537.2	6196.7	344.3	5647.7		116.9	1085.4	8895.4	110.9	7252.1	12589.7	625.5	18512.7		0.0041219	0.0530216	0.564743	0.00750732	0.139146	0.503281	0.0229434		0.509978	0.00778767	0.0754269	1.60718	0.0120702	0.521843	1.73472	0.03927	1.91573		25.6863	0.538772	3.89375	0.990292	24.0633	1.77573	4	0.983377
P08559	PDHA1	Pyruvate dehydrogenase E1 component subunit alpha, somatic form, mitochondrial OS=Homo sapiens OX=9606 GN=PDHA1 PE=1 SV=3	85	15		56.7	160.4	685.9	33.6	72.6	647.3	61.7	443.3		88.8	838.6	5077.4	45.9	4887.2	7040.8	305	11964.2		0.00267099	0.00651349	0.0502944	0.00176272	0.0188049	0.0525722	0.00411155		0.0400293	0.0059157	0.0582762	0.917359	0.0049957	0.35167	0.970141	0.0191484	1.23808		28.6804	0.0549562	1.76736	0.996252	22.7504	1.04936	4	0.957327
Q15019	SEPTIN2	Septin-2 OS=Homo sapiens OX=9606 GN=SEPTIN2 PE=1 SV=1	32	12		54.2	232.4	816.6	63.8	54.3	824.3	78	571.4		79.5	626	4388.7	49.7	2966.2	8054.8	288.8	8110.2		0.00255322	0.00943726	0.0598781	0.00334708	0.0140648	0.0669477	0.00519775		0.0515965	0.00529615	0.0435021	0.792928	0.00540929	0.21344	1.10986	0.0181314	0.839261		32.2146	0.0679398	2.07457	0.985234	30.8593	0.995871	2.72122	0.969415
A0A3B3ITW3	ABCD3	ATP-binding cassette sub-family D member 3 OS=Homo sapiens OX=9606 GN=ABCD3 PE=1 SV=2	50	18		97.2	997.7	5649.2	146.3	341.8	4726.5	251.2	4079.9		110.2	763.7	5865.1	81.7	5416.3	9134.2	489.3	11270.7		0.00457884	0.0405144	0.414234	0.0076752	0.0885332	0.383875	0.0167394		0.368408	0.00734133	0.0530712	1.05968	0.00889213	0.389743	1.25859	0.0307191	1.16632		27.3687	0.402336	3.72838	0.992077	23.6516	1.18015	4	0.989803
Q99733	NAP1L4	Nucleosome assembly protein 1-like 4 OS=Homo sapiens OX=9606 GN=NAP1L4 PE=1 SV=1	52	14		45.7	222	846.7	44.6	61	801.5	74.2	594.4		81.3	1141.8	9945.4	49	7074.4	16593.8	367.4	18934.4		0.00215281	0.00901494	0.0620852	0.00233981	0.0158002	0.0650959	0.00494452		0.0536733	0.00541606	0.0793462	1.79689	0.0053331	0.509056	2.28643	0.023066	1.95937		29.4124	0.0663588	2.33152	0.989515	26.2413	2.06492	4	0.982934
P00374	DHFR	Dihydrofolate reductase OS=Homo sapiens OX=9606 GN=DHFR PE=1 SV=2	71	15		20.3	225.9	743.2	31.8	91.6	703	72.9	638.3		162.8	6325.7	9070.5	165.6	27245.8	10048.7	1543.5	31397.2		0.00095628	0.00917331	0.054496	0.00166829	0.0237263	0.057096	0.00485789		0.0576374	0.0108455	0.439587	1.63881	0.0180237	1.96054	1.3846	0.0969036	3.24905		21.3241	0.0580235	2.73506	0.986714	12.8863	2.12404	4	0.778674
P08758	ANXA5	Annexin A5 OS=Homo sapiens OX=9606 GN=ANXA5 PE=1 SV=2	54	17		34.3	150.7	1544.4	25.5	56.1	1423.8	64.5	816.7		53.2	433.7	2327.1	36.1	1399.9	3567.7	210.6	3408.8		0.00161578	0.0061196	0.113245	0.00133778	0.014531	0.115638	0.00429814		0.0737467	0.00354409	0.0301388	0.420449	0.00392908	0.100733	0.491588	0.0132218	0.35275		41.3103	0.119734	2.71564	0.99712	34.476	0.485091	2.26894	0.996073
Q04637	EIF4G1	Eukaryotic translation initiation factor 4 gamma 1 OS=Homo sapiens OX=9606 GN=EIF4G1 PE=1 SV=4	42	18		309.2	631.8	1446.7	257.8	142.8	1530.9	304.3	1124.3		266.1	1086.6	4134.4	173.8	3846.2	7015.9	612.5	7884		0.0145656	0.025656	0.106081	0.0135247	0.0369881	0.124336	0.0202779		0.101522	0.0177271	0.0755102	0.746983	0.0189162	0.276763	0.96671	0.0384538	0.815853		34.1403	0.143218	1.12184	0.956259	25.4428	0.884098	2.86879	0.977617
Q16822	PCK2	Phosphoenolpyruvate carboxykinase [GTP], mitochondrial OS=Homo sapiens OX=9606 GN=PCK2 PE=1 SV=4	33	15		145.1	227.4	625.1	103.7	66	567.5	102.2	445.9		132.2	348.9	3115.9	55.4	2089.2	4268.6	216	5579.3		0.00683528	0.00923422	0.0458362	0.00544031	0.0170953	0.046091	0.00681038		0.040264	0.00880693	0.0242458	0.562965	0.00602967	0.150334	0.588164	0.0135609	0.577358		25.4832	0.0505232	1.49215	0.959082	25.6192	0.588433	4	0.996885
Q9UJZ1	STOML2	Stomatin-like protein 2, mitochondrial OS=Homo sapiens OX=9606 GN=STOML2 PE=1 SV=1	34	10		40.6	225.5	1387.1	34.7	121.7	1125.1	85.2	992.7		42.9	405.3	1971.6	27.7	1472.8	2876.6	228	3528.4		0.00191256	0.00915706	0.101711	0.00182043	0.0315228	0.0913779	0.00567754		0.0896392	0.00285792	0.0281652	0.356219	0.00301483	0.105979	0.396362	0.0143142	0.365127		24.5975	0.0975616	3.17952	0.991651	25.2262	0.381303	3.84879	0.993879
Q14684	RRP1B	Ribosomal RNA processing protein 1 homolog B OS=Homo sapiens OX=9606 GN=RRP1B PE=1 SV=3	35	14		202.3	1137.9	3825.1	256	393.1	3318.1	413.6	3111.8		163.9	1282.8	4669.1	194.6	4399.8	6288.8	635.4	8700.9		0.00952982	0.0462076	0.28048	0.0134303	0.101821	0.269488	0.0275614		0.28099	0.0109187	0.0891446	0.84359	0.02118	0.316598	0.866524	0.0398915	0.900388		22.609	0.285134	2.87654	0.979664	22.6159	0.880569	4	0.991638
Q15366	PCBP2	Poly(rC)-binding protein 2 OS=Homo sapiens OX=9606 GN=PCBP2 PE=1 SV=1	54	6		149.2	538.9	2221.8	162.1	202.2	2310.3	191.5	1496.7		145.8	1188.8	8347.5	183.1	5124.2	13835.8	582.9	13882		0.00702842	0.0218836	0.162916	0.0085041	0.0523739	0.187637	0.0127611		0.13515	0.00971294	0.0826124	1.50818	0.0199284	0.368724	1.90641	0.0365955	1.43654		33.5196	0.194749	1.69144	0.994755	31.9601	1.78387	2.64111	0.98612
O43772	SLC25A20	Mitochondrial carnitine/acylcarnitine carrier protein OS=Homo sapiens OX=9606 GN=SLC25A20 PE=1 SV=1	67	14		101.2	1457.2	1987.3	199.2	262.4	1519.5	465.5	1617.7		489.6	3789.2	2532.2	558.1	10345.8	3168.7	4947.3	7047.6		0.00476727	0.0591737	0.145721	0.0104504	0.0679669	0.12341	0.0310199		0.146076	0.0326163	0.26332	0.457505	0.0607429	0.744457	0.43661	0.3106	0.729301		14.4076	0.144674	1.44571	0.940373	5.73129	0.574831	2.03996	0.729219
A0A087WUC6	SPCS2	Signal peptidase complex subunit 2 OS=Homo sapiens OX=9606 GN=SPCS2 PE=1 SV=1	43	11		83.3	739.4	3529.2	96.7	194.1	2806.5	187.5	2618.5		89	771.4	4129.8	70.2	4035.3	6008.7	544.4	8865.9		0.00392404	0.0300254	0.258783	0.00507308	0.0502759	0.227937	0.0124946		0.236446	0.00592902	0.0536063	0.746152	0.00764048	0.29037	0.82793	0.0341784	0.917463		27.0693	0.247463	4	0.984	22.7905	0.838987	4	0.979432
Q96HE7	ERO1A	ERO1-like protein alpha OS=Homo sapiens OX=9606 GN=ERO1A PE=1 SV=2	44	14		43.7	214	1264.5	45.9	90.9	1036.1	84	887.8		50.5	749	5897.8	71.2	3973.8	8955.1	348	11263.3		0.00205859	0.00869007	0.0927209	0.00240801	0.023545	0.0841496	0.00559757		0.0801669	0.00336422	0.0520497	1.06559	0.00774932	0.285945	1.23391	0.021848	1.16555		26.583	0.0893485	3.25241	0.990148	25.9535	1.18054	4	0.990815
P24539	ATP5PB	ATP synthase F(0) complex subunit B1, mitochondrial OS=Homo sapiens OX=9606 GN=ATP5PB PE=1 SV=2	59	13		39.3	436.9	2516	73.2	141.6	1984.6	101.4	1830.9		57.1	546.2	9142.9	39.1	5544.1	13048.4	312.6	17889.3		0.00185132	0.0177416	0.184489	0.00384022	0.0366773	0.161184	0.00675707		0.165327	0.0038039	0.0379567	1.65189	0.0042556	0.398939	1.79792	0.0196256	1.85122		27.0612	0.174967	4	0.987322	26.2239	1.80365	4	0.989884
P0DN79	CBSL	Cystathionine beta-synthase-like protein OS=Homo sapiens OX=9606 GN=CBSL PE=1 SV=1	40	14		15	97.3	414	19.5	37.4	442.6	28.2	272.4		41.2	937.9	3904.9	53.5	4142.8	5027.5	332.8	8859.6		0.000706611	0.00395114	0.030357	0.00102301	0.00968736	0.0359469	0.00187919		0.0245973	0.00274467	0.0651768	0.705518	0.00582288	0.298105	0.692732	0.0208938	0.916811		36.4298	0.0376353	1.62706	0.997158	21.6853	0.775888	4	0.958002
P43304	GPD2	Glycerol-3-phosphate dehydrogenase, mitochondrial OS=Homo sapiens OX=9606 GN=GPD2 PE=1 SV=3	35	18		51.2	406.4	1884	50.1	130	1600.4	131.6	1462.8		63.8	541.8	3802.9	71.5	2989.9	5029.5	344.9	6613.7		0.0024119	0.016503	0.138146	0.00262835	0.0336727	0.129981	0.00876953		0.132088	0.00425024	0.0376509	0.687089	0.00778197	0.215146	0.693007	0.0216534	0.6844		25.6658	0.136291	4	0.987751	24.2256	0.700305	4	0.998126
Q9UMS4	PRPF19	Pre-mRNA-processing factor 19 OS=Homo sapiens OX=9606 GN=PRPF19 PE=1 SV=1	37	12		167.3	400.5	1635.3	132.1	108.9	1631	170.6	994.4		151.3	816.4	5273.2	101.2	3021.4	8281.2	433.3	8598.7		0.00788106	0.0162634	0.11991	0.00693024	0.0282073	0.132466	0.0113684		0.0897927	0.0100793	0.0567334	0.952735	0.0110145	0.217412	1.14105	0.0272033	0.889812		38.1209	0.14146	1.73248	0.989203	31.1817	1.07993	2.87248	0.991191
Q14240	EIF4A2	Eukaryotic initiation factor 4A-II OS=Homo sapiens OX=9606 GN=EIF4A2 PE=1 SV=2	67	3		1	21.5	82.2	6.1	11.9	93.4	9.3	55.4		5.1	46.8	507.3	10.5	213	794.3	39.6	659.6		4.71074e-05	0.000873068	0.00602741	0.000320018	0.00308234	0.00758573	0.000619731		0.00500253	0.000339753	0.00325224	0.0916564	0.00114281	0.0153269	0.109445	0.00248616	0.0682568		36.1765	0.00821511	1.25566	0.989061	42.1608	0.109906	2.25977	0.996973
P23526	AHCY	Adenosylhomocysteinase OS=Homo sapiens OX=9606 GN=AHCY PE=1 SV=4	37	15		162	533.2	1963.7	175.7	162.1	2084.4	193.3	1303.9		173.4	1480.6	7371.9	153.6	5016.2	11167.2	650.4	12105.8		0.00763139	0.0216521	0.143991	0.00921758	0.0419872	0.16929	0.0128811		0.11774	0.0115516	0.10289	1.33192	0.0167176	0.360953	1.53871	0.0408332	1.25273		37.1217	0.180112	1.56629	0.991591	28.967	1.47606	2.80117	0.993892
Q8TEX9	IPO4	Importin-4 OS=Homo sapiens OX=9606 GN=IPO4 PE=1 SV=2	40	12		90	287.2	911	87.5	120	936.2	114.8	723.8		65.2	550.5	3049	43.4	2402.4	4574.2	231.1	4954.7		0.00423966	0.0116626	0.0668001	0.00459043	0.0310824	0.0760359	0.00765002		0.0653579	0.00434351	0.0382555	0.550878	0.0047236	0.172871	0.630272	0.0145089	0.512723		23.0591	0.0757055	1.87493	0.98723	27.9603	0.607584	2.64123	0.995677
P11586	MTHFD1	C-1-tetrahydrofolate synthase, cytoplasmic OS=Homo sapiens OX=9606 GN=MTHFD1 PE=1 SV=3	45	19		150	418.4	1560.5	160.7	142.9	1674.8	200.8	1002.5		184.4	966.2	3351.6	124.8	3052.5	5539	477.8	6230.5		0.00706611	0.0169903	0.114425	0.00843065	0.037014	0.136023	0.0133809		0.0905241	0.0122844	0.0671434	0.60555	0.0135831	0.21965	0.76321	0.0299971	0.644746		41.4556	0.152319	1.34275	0.99212	25.6992	0.707924	2.74013	0.981602
P55084	HADHB	Trifunctional enzyme subunit beta, mitochondrial OS=Homo sapiens OX=9606 GN=HADHB PE=1 SV=3	35	19		196.2	884.6	5318.9	188.2	305.1	4406.2	305	3764.4		130.1	542.8	3970.3	97.8	2598.8	5907.2	419.9	6748.1		0.00924247	0.0359217	0.390014	0.00987336	0.0790271	0.357861	0.0203245		0.339919	0.00866704	0.0377204	0.717334	0.0106444	0.187003	0.813944	0.026362	0.698308		27.9572	0.37667	3.68027	0.990534	27.6451	0.776504	3.39711	0.99446
Q14739	LBR	Delta(14)-sterol reductase LBR OS=Homo sapiens OX=9606 GN=LBR PE=1 SV=2	83	22		197.6	1113.4	5020.7	194	291.9	4055.7	343.9	3611.5		232.1	2384.1	5198.4	168.7	11695.5	7275.1	1456.2	12828.6		0.00930842	0.0452127	0.368149	0.0101776	0.0756081	0.329394	0.0229167		0.326112	0.0154621	0.165676	0.939221	0.0183611	0.841578	1.00243	0.0914228	1.32753		27.2001	0.352106	3.80319	0.983349	14.8104	1.09173	4	0.950445
P05388	RPLP0	60S acidic ribosomal protein P0 OS=Homo sapiens OX=9606 GN=RPLP0 PE=1 SV=1	50	10		193.5	605.9	2583.2	204.6	186.2	2672.5	255.7	1641.8		179.6	1035.5	7102.9	178.4	4035.3	11386.8	757.2	11393.4		0.00911528	0.0246043	0.189416	0.0107337	0.0482296	0.217054	0.0170393		0.148252	0.0119646	0.0719592	1.28332	0.0194168	0.29037	1.56897	0.0475383	1.17901		37.7851	0.229244	1.70855	0.992135	32.5803	1.48782	2.65796	0.989713
Q15424	SAFB	Scaffold attachment factor B1 OS=Homo sapiens OX=9606 GN=SAFB PE=1 SV=4	34	6		110	238.1	992.6	91.4	98.4	931.5	123.2	645.2		87.7	603.7	3429.9	65.6	1901.7	5069.4	330.5	5100.6		0.00518181	0.00966872	0.0727835	0.00479503	0.0254876	0.0756542	0.00820978		0.0582605	0.00584242	0.0419525	0.619697	0.00713983	0.136841	0.698505	0.0207494	0.527821		29.3803	0.0801376	1.71108	0.989508	32.7983	0.685402	2.59252	0.996783
P49736	MCM2	DNA replication licensing factor MCM2 OS=Homo sapiens OX=9606 GN=MCM2 PE=1 SV=4	31	13		160	384.8	883.2	131.9	105.4	881.8	168.6	587.6		145.1	720	3173.1	96.9	2582.8	4734	397	5631.9		0.00753718	0.0156259	0.0647617	0.00691974	0.0273007	0.0716177	0.0112351		0.0530593	0.00966631	0.0500344	0.5733	0.0105465	0.185852	0.652291	0.0249243	0.582801		36.0676	0.0859241	1.02466	0.986695	25.3303	0.624026	3.29891	0.992466
Q02978	SLC25A11	Mitochondrial 2-oxoglutarate/malate carrier protein OS=Homo sapiens OX=9606 GN=SLC25A11 PE=1 SV=3	57	14		48.5	413.6	3307.4	53.8	230.2	2722	164.7	2487.2		41.9	405.8	3176.8	30	1816.7	4531	243.8	5286.6		0.00228471	0.0167954	0.242519	0.00282246	0.0596265	0.221074	0.0109752		0.22459	0.0027913	0.0281999	0.573968	0.00326516	0.130725	0.62432	0.0153062	0.547069		25.7126	0.234541	4	0.993486	28.0724	0.605036	3.6729	0.997305
Q15393	SF3B3	Splicing factor 3B subunit 3 OS=Homo sapiens OX=9606 GN=SF3B3 PE=1 SV=4	40	18		378.5	1163.4	3772.2	351.9	329.2	3757.9	450.5	2424.5		339.8	2019.4	6119.2	249.4	6531.9	9345	1159.2	11627.6		0.0178301	0.0472431	0.276601	0.0184614	0.0852695	0.305208	0.0300203		0.218928	0.0226369	0.140333	1.10559	0.0271444	0.470019	1.28763	0.0727766	1.20325		34.8196	0.331925	1.4923	0.99065	22.5825	1.23235	3.05189	0.986886
O60502	OGA	Protein O-GlcNAcase OS=Homo sapiens OX=9606 GN=OGA PE=1 SV=2	31	13		15.2	120.6	418.9	25.6	46.9	449.9	42.1	311.4		46.5	1182.1	3881.2	58.8	4957.1	5194.8	410.6	8366.5		0.000716032	0.0048973	0.0307163	0.00134303	0.0121481	0.0365398	0.00280545		0.0281189	0.00309775	0.0821468	0.701236	0.00639972	0.3567	0.715784	0.0257782	0.865784		28.8336	0.036888	1.68648	0.992583	20.1356	0.764333	4	0.975191
Q9H0U4	RAB1B	Ras-related protein Rab-1B OS=Homo sapiens OX=9606 GN=RAB1B PE=1 SV=1	50	3		5.7	53	400.7	5.4	23.2	357.8	16.9	260.1		2.8	58.6	436.3	4.7	299.3	813.1	32.7	815		0.000268512	0.00215221	0.0293818	0.000283295	0.00600927	0.0290597	0.00112618		0.0234866	0.000186531	0.00407224	0.0788285	0.000511542	0.0215369	0.112036	0.00205296	0.084338		31.5768	0.0298233	2.83926	0.997488	30.9364	0.100112	2.69541	0.966701
Q15738	NSDHL	Sterol-4-alpha-carboxylate 3-dehydrogenase, decarboxylating OS=Homo sapiens OX=9606 GN=NSDHL PE=1 SV=2	54	15		191.3	1938.8	7287.6	306.9	941.3	5709.8	722.9	5728.9		80.3	805.5	4284.8	51.9	2967.2	6204.7	409.8	7013.4		0.00901164	0.0787304	0.534372	0.0161006	0.243816	0.463736	0.0481725		0.51731	0.00534945	0.055976	0.774156	0.00564873	0.213512	0.854936	0.025728	0.725762		19.7306	0.514853	2.88083	0.98218	27.7916	0.830498	3.01188	0.996564
Q96S66	CLCC1	Chloride channel CLIC-like protein 1 OS=Homo sapiens OX=9606 GN=CLCC1 PE=1 SV=1	39	19		36.1	350.2	2018	50.3	129.6	1700.6	103.5	1411.7		50.1	448.5	2132.4	35.1	2086.3	3294	206.8	4223.1		0.00170058	0.0142209	0.147972	0.00263884	0.033569	0.138119	0.00689701		0.127474	0.00333757	0.0311673	0.385271	0.00382024	0.150125	0.453875	0.0129833	0.437016		27.8415	0.144569	3.28618	0.99289	23.0236	0.431123	4	0.987885
Q96KC8	DNAJC1	DnaJ homolog subfamily C member 1 OS=Homo sapiens OX=9606 GN=DNAJC1 PE=1 SV=1	37	13		207.1	1043.1	3412.1	198.6	407.7	2679.7	306.8	2758.2		129.1	2017.2	3057.9	111.8	6595.8	3796.7	867.3	7263.8		0.00975594	0.042358	0.250196	0.010419	0.105603	0.217639	0.0204445		0.249061	0.00860042	0.14018	0.552486	0.0121682	0.474617	0.523142	0.0544506	0.751674		20.3494	0.243611	2.86594	0.974879	13.7775	0.607724	3.70903	0.942746
E9PEX6	DLD	Dihydrolipoyl dehydrogenase OS=Homo sapiens OX=9606 GN=DLD PE=1 SV=1	44	10		206.3	559.7	2632.6	195.1	208.8	2316.4	228.7	1703.2		154.6	1410.5	9960.7	104.9	6486.1	14206.2	657	17633.3		0.00971825	0.0227282	0.193038	0.0102353	0.0540835	0.188132	0.0152401		0.153796	0.0102992	0.0980188	1.79965	0.0114172	0.466723	1.95745	0.0412476	1.82473		29.0237	0.197756	2.22065	0.989806	26.1027	1.90518	4	0.996502
P04075	ALDOA	Fructose-bisphosphate aldolase A OS=Homo sapiens OX=9606 GN=ALDOA PE=1 SV=2	46	13		160	520.2	1767.7	149.3	115.2	1998.1	170.4	976.6		182.4	879.6	2962.8	111.9	2615.6	4813.7	447.5	5336.3		0.00753718	0.0211242	0.129619	0.00783258	0.0298391	0.162281	0.0113551		0.0881854	0.0121512	0.0611254	0.535304	0.0121791	0.188212	0.663272	0.0280948	0.552212		64.032	0.202117	1.2591	0.99361	26.4306	0.622861	2.56376	0.984275
Q96PK6	RBM14	RNA-binding protein 14 OS=Homo sapiens OX=9606 GN=RBM14 PE=1 SV=2	49	17		84.7	235.8	1138.1	79.3	76.1	1074.6	91	801.8		72.2	584	5557.8	76.5	3071.5	7958.4	367.2	8601.2		0.00398999	0.00957532	0.0834525	0.00416024	0.0197115	0.0872764	0.00606404		0.0724012	0.00480984	0.0405835	1.00416	0.00832617	0.221017	1.09658	0.0230535	0.890071		29.7122	0.0879594	2.65154	0.990076	30.5418	1.0701	3.08627	0.998174
P62906	RPL10A	60S ribosomal protein L10a OS=Homo sapiens OX=9606 GN=RPL10A PE=1 SV=2	47	9		298.9	745.2	2874	269.5	286.1	2869.5	344.9	1910		264.7	1559.9	9506	179.4	5509.7	14724.5	855.9	15512.8		0.0140804	0.0302609	0.210739	0.0141385	0.0741057	0.233054	0.0229834		0.17247	0.0176339	0.108401	1.7175	0.0195257	0.396464	2.02887	0.0537349	1.6053		31.6807	0.246774	1.58355	0.991855	30.6886	1.92697	2.9206	0.992131
P06865	HEXA	Beta-hexosaminidase subunit alpha OS=Homo sapiens OX=9606 GN=HEXA PE=1 SV=2	41	14		33	142.9	483.7	24.2	70.5	416.7	60	400.8		51.9	711.6	7880.9	53.3	5201.9	10857	341	14199.2		0.00155454	0.00580286	0.0354679	0.00126958	0.0182609	0.0338434	0.00399827		0.0361916	0.00345749	0.0494507	1.42388	0.00580111	0.374316	1.49597	0.0214086	1.46936		18.8247	0.0358943	2.70019	0.985602	25.771	1.49477	4	0.997049
Q13151	HNRNPA0	Heterogeneous nuclear ribonucleoprotein A0 OS=Homo sapiens OX=9606 GN=HNRNPA0 PE=1 SV=1	49	8		231.9	436.9	2684.9	211.5	258.6	2404.7	256.9	2002.8		198.5	1201.5	11681.3	172.3	4290.9	16454.1	785.4	14670.3		0.0109242	0.0177416	0.196873	0.0110957	0.0669827	0.195304	0.0171192		0.18085	0.0132237	0.0834949	2.11052	0.0187529	0.308762	2.26719	0.0493088	1.51811		24.6289	0.199516	2.88002	0.990235	39.0912	2.2901	2.68643	0.999534
B7ZKQ9	SCARB1	SCARB1 protein OS=Homo sapiens OX=9606 GN=SCARB1 PE=1 SV=1	53	13		42	679.7	3075.6	60.5	208.1	2484.4	160.4	2196.2		485.4	6365.3	4664.6	569.2	15900.2	6098.5	4721.2	12920.7		0.00197851	0.0276011	0.225522	0.00317395	0.0539021	0.201777	0.0106887		0.198313	0.0323365	0.442339	0.842777	0.061951	1.14414	0.840303	0.296405	1.33706		26.4858	0.216257	3.41824	0.98691	9.19263	1.04659	2.97873	0.847575
Q5QNY5	PEX19	Peroxisomal biogenesis factor 19 (Fragment) OS=Homo sapiens OX=9606 GN=PEX19 PE=1 SV=1	39	10		43	471.7	2452.7	29.5	152.3	2158.7	109.9	1820		57.5	764.2	9357.5	45.7	5194.1	16151.8	307.5	16597.4		0.00202562	0.0191547	0.179847	0.00154763	0.0394488	0.175324	0.00732349		0.164343	0.00383055	0.053106	1.69067	0.00497393	0.373754	2.22553	0.0193054	1.71754		27.4508	0.179519	3.64841	0.993551	30.9883	2.01126	3.19199	0.979542
A0A3B3IUB5	HM13	Minor histocompatibility antigen H13 OS=Homo sapiens OX=9606 GN=HM13 PE=1 SV=1	48	9		160.9	687.5	4558.6	168.5	210.7	3683.1	237.9	3145.8		141.6	712.4	5845.3	97.4	6810.2	7358	493.3	13987.4		0.00757958	0.0279179	0.334265	0.00883985	0.0545756	0.299133	0.0158531		0.284061	0.00943315	0.0495063	1.0561	0.0106009	0.490045	1.01385	0.0309702	1.44745		29.2593	0.318003	3.93895	0.989293	21.1107	1.17701	4	0.942295
O75746	SLC25A12	Calcium-binding mitochondrial carrier protein Aralar1 OS=Homo sapiens OX=9606 GN=SLC25A12 PE=1 SV=2	37	13		24.2	159.1	604.1	18.7	25.9	500.2	41.6	413.3		26.1	171.7	1148.1	22.7	1180.1	1678.2	95.7	2651.9		0.00114	0.0064607	0.0442963	0.00098104	0.00670863	0.0406251	0.00277213		0.0373203	0.00173874	0.0119318	0.207433	0.00247064	0.084917	0.231237	0.00600821	0.274424		30.1803	0.0428472	3.63837	0.980219	22.4955	0.239621	4	0.967172
P48147	PREP	Prolyl endopeptidase OS=Homo sapiens OX=9606 GN=PREP PE=1 SV=2	30	17		60.2	248.7	1446.1	75.7	100.6	1622.2	95.8	996		74.5	761.4	3659.2	65.6	2811.2	4900.5	296.6	5889.3		0.00283586	0.0100992	0.106037	0.00397138	0.0260575	0.131751	0.0063839		0.0899372	0.00496306	0.0529114	0.661126	0.00713983	0.202287	0.675233	0.0186211	0.609438		37.8848	0.132782	1.89638	0.990578	25.8321	0.677308	3.09715	0.998766
P27797	CALR	Calreticulin OS=Homo sapiens OX=9606 GN=CALR PE=1 SV=1	52	15		230.6	1088.8	5449.3	244	226	4775.2	342.7	3376		182.9	1187.6	3995.7	104.5	4251.2	7278.2	735.2	9574.6		0.010863	0.0442138	0.399576	0.0128007	0.0585386	0.38783	0.0228368		0.304847	0.0121845	0.082529	0.721923	0.0113737	0.305906	1.00285	0.0461571	0.9908		34.0817	0.402082	2.97443	0.989296	23.0276	0.915232	4	0.953547
A0A087WWU8	TPM3	Tropomyosin alpha-3 chain OS=Homo sapiens OX=9606 GN=TPM3 PE=1 SV=1	48	3		81.7	385.8	705.8	65.7	57.4	660.3	82	470.5		52.8	385.7	4499	43.1	2715.1	8468.2	201.7	8145.1		0.00384867	0.0156665	0.0517536	0.00344676	0.0148678	0.053628	0.0054643		0.0424854	0.00351744	0.0268031	0.812857	0.00469095	0.195372	1.16682	0.0126631	0.842873		31.2114	0.0607529	1.30452	0.970135	33.4819	1.05109	2.57543	0.966474
P34932	HSPA4	Heat shock 70 kDa protein 4 OS=Homo sapiens OX=9606 GN=HSPA4 PE=1 SV=4	33	17		259.4	693.9	2321.9	237.7	169.6	2694.4	296.6	1338.8		244.9	1570.8	3527.9	157.1	3694.9	5865.7	690.6	6603		0.0122197	0.0281778	0.170256	0.0124702	0.0439299	0.218833	0.0197648		0.120891	0.0163148	0.109158	0.637403	0.0170986	0.265876	0.808226	0.0433571	0.683293		73.8935	0.292085	1.11534	0.992341	24.7628	0.764584	2.17267	0.979277
A0A499FIX8	ESYT2	Extended synaptotagmin-2 OS=Homo sapiens OX=9606 GN=ESYT2 PE=1 SV=1	34	12		34.7	260	1899.2	33.4	139.4	1522.3	93.6	1375		25.4	358.5	2499.7	28.8	1681.6	3788.6	187.5	4102.1		0.00163463	0.010558	0.139261	0.00175223	0.0361074	0.123638	0.0062373		0.12416	0.0016921	0.024913	0.451633	0.00313456	0.121004	0.522025	0.0117716	0.424494		25.4954	0.132348	3.78565	0.991618	29.0194	0.498575	2.91714	0.994515
O75821	EIF3G	Eukaryotic translation initiation factor 3 subunit G OS=Homo sapiens OX=9606 GN=EIF3G PE=1 SV=2	30	12		46.2	228.5	729.5	59.2	67.9	734.4	87.6	590.9		64	602.1	4161	50.2	2408.3	6487.4	283.7	7090.6		0.00217636	0.00927889	0.0534914	0.00310575	0.0175875	0.0596462	0.00583747		0.0533573	0.00426357	0.0418413	0.751789	0.00546371	0.173295	0.893889	0.0178112	0.733751		25.5596	0.0593784	2.32324	0.979811	29.3794	0.838411	3.30642	0.991116
P60228	EIF3E	Eukaryotic translation initiation factor 3 subunit E OS=Homo sapiens OX=9606 GN=EIF3E PE=1 SV=1	26	12		16.7	111.8	482.2	15.4	54.1	509.1	35.7	323.1		27.7	292.2	1909.9	29.4	1230	3781	133.3	3264.7		0.000786693	0.00453995	0.0353579	0.000807915	0.014013	0.0413479	0.00237897		0.0291754	0.00184533	0.0203056	0.345071	0.00319986	0.0885077	0.520978	0.00836881	0.337838		32.2971	0.0427428	1.60164	0.997475	45.9695	0.529484	1.66397	0.966758
O95470	SGPL1	Sphingosine-1-phosphate lyase 1 OS=Homo sapiens OX=9606 GN=SGPL1 PE=1 SV=3	55	14		101.5	1279.9	6187	174.9	644.8	4938.5	413.1	4992.8		108.4	2191.5	6882.9	140.3	9235.7	8865.4	1076	13407.9		0.0047814	0.0519739	0.453669	0.00917561	0.167016	0.401093	0.0275281		0.450842	0.00722142	0.152292	1.24357	0.0152701	0.664578	1.22155	0.0675531	1.38748		22.1139	0.440273	3.87512	0.984673	19.2148	1.29197	3.73084	0.988027
O14925	TIMM23	Mitochondrial import inner membrane translocase subunit Tim23 OS=Homo sapiens OX=9606 GN=TIMM23 PE=1 SV=1	40	6		45.1	551.6	4470.6	88.3	448.3	3622.8	193.1	3403.2		46.1	1042.6	11803.8	70.4	5916.6	15304	468.5	17844.1		0.00212454	0.0223993	0.327812	0.0046324	0.116119	0.294235	0.0128678		0.307303	0.0030711	0.0724526	2.13265	0.00766225	0.425744	2.10872	0.0294132	1.84655		22.6788	0.314282	3.91989	0.993954	29.5392	2.13578	3.52396	0.999621
Q9UBV2	SEL1L	Protein sel-1 homolog 1 OS=Homo sapiens OX=9606 GN=SEL1L PE=1 SV=3	20	13		3.2	44.4	241.5	6.6	17.6	196.2	18	188.8		5	76.1	361.7	7.3	399	482.9	40.8	762.8		0.000150744	0.00180299	0.0177083	0.000346249	0.00455876	0.0159349	0.00119948		0.0170483	0.000333091	0.00528836	0.0653501	0.000794523	0.028711	0.0665381	0.00256149	0.0789362		25.0566	0.0172164	4	0.986172	21.4653	0.0707814	4	0.979021
Q96LJ7	DHRS1	Dehydrogenase/reductase SDR family member 1 OS=Homo sapiens OX=9606 GN=DHRS1 PE=1 SV=1	33	13		291.5	1553.1	1431.8	459.7	328.9	1154.2	729.3	1286.9		61.5	1137.6	1690.8	99.8	3295	2178.4	645.7	4183.1		0.0137318	0.063068	0.104988	0.0241168	0.0851918	0.0937414	0.0485989		0.116205	0.00409702	0.0790543	0.305485	0.0108621	0.2371	0.300158	0.0405382	0.432876		6.03785	0.107418	1.20458	0.951698	14.7003	0.344962	3.22077	0.926666
Q01082	SPTBN1	Spectrin beta chain, non-erythrocytic 1 OS=Homo sapiens OX=9606 GN=SPTBN1 PE=1 SV=2	31	15		29.9	111.3	324.2	34.8	47.2	321.1	67.6	262.1		36.7	217	1375.5	23.1	777.8	2385.9	107.7	1769.5		0.00140851	0.00451965	0.0237723	0.00182568	0.0122258	0.026079	0.00450471		0.0236672	0.00244489	0.0150798	0.248518	0.00251418	0.0559685	0.32875	0.00676159	0.183112		20.7816	0.0266623	1.70135	0.979625	53.7223	0.360093	1.62391	0.995447
Q9H7Z7	PTGES2	Prostaglandin E synthase 2 OS=Homo sapiens OX=9606 GN=PTGES2 PE=1 SV=1	43	14		98.9	676.6	3146.8	130.3	361.9	2482.5	254.7	2378.3		77.4	724.3	5464.1	73.3	3435	7328.1	414.9	8539.7		0.00465892	0.0274752	0.230743	0.0068358	0.0937395	0.201623	0.0169726		0.214757	0.00515625	0.0503332	0.987226	0.00797788	0.247174	1.00973	0.0260481	0.883707		21.3085	0.220664	3.04948	0.986543	27.9517	1.00928	3.26178	0.999368
P30153	PPP2R1A	Serine/threonine-protein phosphatase 2A 65 kDa regulatory subunit A alpha isoform OS=Homo sapiens OX=9606 GN=PPP2R1A PE=1 SV=4	42	17		121.1	338.7	1346.6	123.3	159.5	1284.5	174.2	905.4		148.8	943.9	5436.2	147.2	4099.3	8366.8	426	9469.8		0.0057047	0.0137539	0.098741	0.00646857	0.0413138	0.104324	0.0116083		0.0817561	0.0099128	0.0655937	0.982185	0.0160211	0.294975	1.15285	0.026745	0.979956		26.8219	0.109253	1.65343	0.992257	26.8696	1.08788	3.15546	0.991963
C9JIZ6	PSAP	Prosaposin OS=Homo sapiens OX=9606 GN=PSAP PE=1 SV=2	45	19		59.2	410.3	1880.9	94.3	167.9	1566.8	121.2	1356.6		122.7	2879.6	7396.7	118	10010.1	9521.1	1078.6	14052.2		0.00278876	0.0166614	0.137919	0.00494717	0.0434895	0.127252	0.0080765		0.122499	0.00817406	0.20011	1.3364	0.012843	0.720301	1.3119	0.0677164	1.45415		24.693	0.13495	2.86244	0.990611	18.8069	1.38061	3.27948	0.990182
B3KS98	EIF3H	Eukaryotic translation initiation factor 3 subunit H OS=Homo sapiens OX=9606 GN=EIF3H PE=1 SV=1	33	14		38.5	179.4	629.1	54.5	42	616.2	63.4	437.5		62.5	857.8	7464.3	69.6	4560.3	11601.7	340.7	12755.7		0.00181363	0.00728504	0.0461295	0.00285918	0.0108789	0.0500463	0.00422484		0.0395055	0.00416364	0.0596104	1.34861	0.00757518	0.328148	1.59858	0.0213897	1.31999		31.2966	0.0510552	2.14128	0.98455	28.8914	1.49895	3.3274	0.991927
A0A024RCR6	BAG6	BAG6 OS=Homo sapiens OX=9606 GN=BAG6 PE=1 SV=1	49	16		41.8	435.2	1715.5	70.2	205.5	1568.8	125.2	1315.1		122.5	2444.4	2127.6	138.6	4466.9	3040	1215.7	4012.2		0.00196909	0.0176725	0.125791	0.00368284	0.0532287	0.127414	0.00834305		0.118751	0.00816074	0.169867	0.384404	0.0150851	0.321427	0.418877	0.0763238	0.415191		22.2462	0.129758	2.49356	0.996621	11.2527	0.413808	2.06759	0.993914
A0A0A0MTI1	DHCR24	Delta(24)-sterol reductase OS=Homo sapiens OX=9606 GN=DHCR24 PE=1 SV=1	56	11		58.7	1016.4	5560.9	132.4	439.7	4607.9	265	4079.8		101.5	1955.2	9480.3	140.6	10921.5	11674.9	1104.2	16798.1		0.0027652	0.0412738	0.407759	0.00694597	0.113891	0.374243	0.017659		0.368399	0.00676175	0.135871	1.71285	0.0153027	0.785883	1.60867	0.0693236	1.7383		25.307	0.395722	3.41696	0.992417	20.5371	1.70041	4	0.995068
Q9P035	HACD3	Very-long-chain (3R)-3-hydroxyacyl-CoA dehydratase 3 OS=Homo sapiens OX=9606 GN=HACD3 PE=1 SV=2	58	12		67.1	526.9	3117.2	104.3	231.2	2427.3	182	2401.5		76.7	610.2	3023.9	64.2	3881.1	4036.9	451.6	6640.3		0.0031609	0.0213963	0.228572	0.00547179	0.0598855	0.19714	0.0121281		0.216851	0.00510962	0.0424042	0.546343	0.00698745	0.279274	0.556238	0.0283522	0.687153		24.7823	0.218029	4	0.984371	20.268	0.599485	4	0.972038
Q9BSJ8	ESYT1	Extended synaptotagmin-1 OS=Homo sapiens OX=9606 GN=ESYT1 PE=1 SV=1	36	17		65.1	408.3	2533.9	77.4	167.3	2205	142.8	1816.8		54.6	716.5	3132.4	40.8	2679.9	4818	416.5	5930.5		0.00306669	0.0165802	0.185801	0.00406056	0.0433341	0.179085	0.00951588		0.164054	0.00363736	0.0497912	0.565946	0.00444062	0.192839	0.663865	0.0261486	0.613701		27.6729	0.18449	3.33354	0.99452	24.1615	0.625626	3.94342	0.988755
Q9NTK5	OLA1	Obg-like ATPase 1 OS=Homo sapiens OX=9606 GN=OLA1 PE=1 SV=2	43	16		85.3	211.3	767.1	94.3	80.6	840.2	100.6	538.2		95.9	748.3	3997.9	76.7	3227.8	6987.5	288.9	7288.2		0.00401826	0.00858043	0.0562485	0.00494717	0.020877	0.068239	0.00670376		0.0485986	0.00638869	0.052001	0.722321	0.00834794	0.232264	0.962797	0.0181376	0.754199		36.0336	0.0737292	1.37327	0.987563	28.7046	0.878629	2.61771	0.977283
Q9H857	NT5DC2	5'-nucleotidase domain-containing protein 2 OS=Homo sapiens OX=9606 GN=NT5DC2 PE=1 SV=1	40	13		47.7	321.5	1717.1	59.2	147.5	1511.9	112.1	1204.8		47.2	432.9	4305.7	59.4	2589.3	6437.8	257.3	6831.4		0.00224702	0.0130554	0.125908	0.00310575	0.0382055	0.122793	0.0074701		0.108791	0.00314438	0.0300832	0.777932	0.00646502	0.186319	0.887055	0.0161537	0.706928		26.4284	0.126894	2.64419	0.995693	30.4063	0.85225	2.95265	0.995954
Q8N6T3	ARFGAP1	ADP-ribosylation factor GTPase-activating protein 1 OS=Homo sapiens OX=9606 GN=ARFGAP1 PE=1 SV=2	33	12		52.6	795.9	4751.7	89.8	395.9	4036.4	261.3	3320.1		17.8	296.5	3847.7	27	1563.3	5682.5	205.9	4980.2		0.00247785	0.0323198	0.348424	0.00471109	0.102546	0.327827	0.0174125		0.2998	0.0011858	0.0206044	0.695183	0.00293865	0.112491	0.782983	0.0129268	0.515362		26.1101	0.342764	2.87215	0.995391	39.4264	0.78264	2.53206	0.999016
Q9HCU5	PREB	Prolactin regulatory element-binding protein OS=Homo sapiens OX=9606 GN=PREB PE=1 SV=2	29	14		35.6	382.1	2009.4	54.8	124	1793.7	97.7	1350.8		37.3	506.1	2342.9	43.9	2794.1	4077.6	304.3	4980.8		0.00167702	0.0155162	0.147342	0.00287492	0.0321185	0.14568	0.00651051		0.121975	0.00248486	0.03517	0.423303	0.00477802	0.201056	0.561846	0.0191045	0.515424		30.1412	0.149689	2.80247	0.994927	21.9311	0.505783	4	0.973167
Q9NVP1	DDX18	ATP-dependent RNA helicase DDX18 OS=Homo sapiens OX=9606 GN=DDX18 PE=1 SV=2	31	11		98.4	232.3	724.8	72.6	42.6	684.5	81.3	478.1		69.5	383.4	2261.5	60.3	1688.9	3215	246.4	4055.8		0.00463537	0.0094332	0.0531468	0.00380874	0.0110343	0.0555935	0.00541765		0.0431716	0.00462997	0.0266433	0.408597	0.00656298	0.121529	0.44299	0.0154694	0.419703		32.6129	0.058139	2.04005	0.972901	24.9368	0.432184	4	0.995519
Q16643	DBN1	Drebrin OS=Homo sapiens OX=9606 GN=DBN1 PE=1 SV=4	32	12		69.3	173.8	745.8	52.4	61.1	740	78.4	481.3		53.2	325.6	2364.9	40	1207.2	3949.7	188.7	3443.7		0.00326454	0.00705764	0.0546866	0.00274901	0.0158261	0.060101	0.0052244		0.0434606	0.00354409	0.0226267	0.427278	0.00435355	0.086867	0.544223	0.0118469	0.356362		33.7393	0.0630734	1.75614	0.992443	40.1117	0.537799	2.10482	0.990544
Q9H9P8	L2HGDH	L-2-hydroxyglutarate dehydrogenase, mitochondrial OS=Homo sapiens OX=9606 GN=L2HGDH PE=1 SV=3	28	12		75	256.3	1263.8	77.8	137.3	1134.3	99	854		70.2	569.1	4635.8	104.4	2772.9	5859.1	310.3	6783.8		0.00353305	0.0104078	0.0926696	0.00408155	0.0355635	0.0921251	0.00659714		0.0771148	0.0046766	0.039548	0.837573	0.0113628	0.199531	0.807317	0.0194812	0.702002		25.3143	0.0952576	2.13079	0.99572	28.7662	0.830331	3.11826	0.998514
P09601	HMOX1	Heme oxygenase 1 OS=Homo sapiens OX=9606 GN=HMOX1 PE=1 SV=1	43	9		56.5	696.8	2302.7	76.3	201.7	1781.6	187.8	1857.8		58.3	2118.2	4611.2	98	8604.5	5902.2	931.9	12643.5		0.00266157	0.0282955	0.168848	0.00400285	0.0522444	0.144697	0.0125146		0.167756	0.00388384	0.147198	0.833129	0.0106662	0.619158	0.813255	0.0585063	1.30838		23.2113	0.162654	3.83059	0.968249	16.7805	0.981213	4	0.898245
P04181	OAT	Ornithine aminotransferase, mitochondrial OS=Homo sapiens OX=9606 GN=OAT PE=1 SV=1	39	14		123.3	358.7	1844.1	110.2	97.4	1773.8	149.6	1150.3		94.1	396.3	2628	55.2	1860.9	4238.1	295.7	4840.4		0.00580834	0.014566	0.135221	0.00578132	0.0252286	0.144064	0.00996901		0.10387	0.00626878	0.0275398	0.474814	0.0060079	0.133906	0.583961	0.0185646	0.500895		35.4821	0.147317	2.34098	0.991443	26.6508	0.537099	3.66205	0.986009
Q06203	PPAT	Amidophosphoribosyltransferase OS=Homo sapiens OX=9606 GN=PPAT PE=1 SV=1	32	14		59.4	268.2	931.5	62.3	123.8	927.6	91.5	694.1		66.2	533.5	3669.2	70.2	2516.9	5433.6	256.2	6283.3		0.00279818	0.010891	0.0683033	0.00326839	0.0320667	0.0753375	0.00609736		0.0626761	0.00441013	0.0370741	0.662933	0.00764048	0.18111	0.748688	0.0160847	0.65021		23.3234	0.0753518	1.89395	0.99534	27.0338	0.71517	3.43814	0.995194
P21912	SDHB	Succinate dehydrogenase [ubiquinone] iron-sulfur subunit, mitochondrial OS=Homo sapiens OX=9606 GN=SDHB PE=1 SV=3	54	12		77.3	439.8	2675.8	60.2	116.1	2214.1	108.7	1786.3		79.5	501.8	12414	45.2	4906.4	18012.8	331.4	21012.6		0.0036414	0.0178593	0.196206	0.00315822	0.0300723	0.179824	0.00724353		0.1613	0.00529615	0.0348712	2.2429	0.00491951	0.353052	2.48196	0.0208059	2.17443		30.8235	0.189254	3.62747	0.991144	30.1279	2.39587	4	0.996736
P40227	CCT6A	T-complex protein 1 subunit zeta OS=Homo sapiens OX=9606 GN=CCT6A PE=1 SV=3	50	19		108.9	343.9	1360	107	128.9	1456.3	157.5	897.8		139.2	774.4	4361.4	89.2	3111.6	6745.8	373.5	7465.1		0.00512999	0.013965	0.0997236	0.00561344	0.0333877	0.118277	0.0104955		0.0810699	0.00927326	0.0538148	0.787996	0.00970842	0.223903	0.929494	0.023449	0.772505		37.6008	0.127615	1.45712	0.993769	27.8933	0.878386	3.01529	0.99174
Q9NUJ1	ABHD10	Mycophenolic acid acyl-glucuronide esterase, mitochondrial OS=Homo sapiens OX=9606 GN=ABHD10 PE=1 SV=1	59	9		47.7	182.1	755.4	50.1	69.2	668.7	89.5	540.7		82.3	1522.1	10511.3	68.4	10016.5	13524.4	465.9	22367.1		0.00224702	0.00739468	0.0553906	0.00262835	0.0179242	0.0543102	0.00596408		0.0488243	0.00548268	0.105774	1.89913	0.00744457	0.720762	1.86351	0.02925	2.3146		25.5889	0.0566416	2.35741	0.987529	22.5497	2.04284	4	0.97392
P49792	RANBP2	E3 SUMO-protein ligase RanBP2 OS=Homo sapiens OX=9606 GN=RANBP2 PE=1 SV=2	28	15		94.3	254.2	1221	96.4	81.5	1182.4	113.3	811		95	684.4	3111.4	79.8	2695.7	5385.2	313.8	5387.4		0.00444223	0.0103225	0.0895312	0.00505734	0.0211102	0.0960317	0.00755006		0.073232	0.00632873	0.0475605	0.562152	0.00868534	0.193976	0.742019	0.0197009	0.5575		32.3967	0.0979042	2.2208	0.990051	30.4577	0.699101	2.13613	0.981118
P61026	RAB10	Ras-related protein Rab-10 OS=Homo sapiens OX=9606 GN=RAB10 PE=1 SV=1	51	10		142.9	1265.3	8637.1	187.7	378	7130.5	341.6	6214		191.3	1646.3	10634.4	157.5	8575.3	16672.8	1062.8	21749.6		0.00673164	0.0513811	0.633325	0.00984713	0.0979097	0.579122	0.0227635		0.561114	0.0127441	0.114405	1.92137	0.0171421	0.617057	2.29732	0.0667244	2.2507		29.199	0.613012	4	0.992218	24.6262	2.19262	4	0.984236
P38159	RBMX	RNA-binding motif protein, X chromosome OS=Homo sapiens OX=9606 GN=RBMX PE=1 SV=3	70	6		123.1	281.7	992.3	90.7	63	934.5	128	769.5		85	542.5	5213.5	55.4	2797.4	7573.4	289.5	8551.7		0.00579892	0.0114392	0.0727615	0.00475831	0.0163183	0.0758979	0.00852964		0.0694846	0.00566255	0.0376995	0.941949	0.00602967	0.201294	1.04353	0.0181753	0.884949		27.6214	0.0759924	3.28714	0.970385	29.2374	1.00443	3.53825	0.99692
P16278	GLB1	Beta-galactosidase OS=Homo sapiens OX=9606 GN=GLB1 PE=1 SV=2	34	12		36.4	141.8	514.3	38.6	54.9	455	45	352.2		72.9	1369.8	5066.2	51.4	7114.6	6846.6	526.9	12806		0.00171471	0.00575819	0.0377116	0.00202503	0.0142202	0.036954	0.0029987		0.0318031	0.00485647	0.0951904	0.915336	0.00559431	0.511949	0.943383	0.0330797	1.32519		24.7874	0.0387997	2.01212	0.993076	19.7481	1.06309	4	0.936877
P33176	KIF5B	Kinesin-1 heavy chain OS=Homo sapiens OX=9606 GN=KIF5B PE=1 SV=1	29	15		83.4	266	829.8	71	83	848.3	89.1	571.3		90.9	993.4	3979.2	62.6	3826	6752.9	348	7899.3		0.00392875	0.0108017	0.060846	0.00372481	0.0214987	0.0688969	0.00593743		0.0515874	0.0060556	0.0690336	0.718942	0.00681331	0.275309	0.930472	0.021848	0.817437		31.4615	0.0728094	1.53575	0.99237	24.1215	0.843428	3.47609	0.97803
Q06830	PRDX1	Peroxiredoxin-1 OS=Homo sapiens OX=9606 GN=PRDX1 PE=1 SV=1	69	11		387	1211.3	5144.5	436.6	361.7	5320.8	533.7	3535.6		489.6	2570.9	14781.9	279.8	10853.1	24486	1330.7	25754.7		0.0182306	0.0491882	0.377226	0.0229049	0.0936877	0.432143	0.0355646		0.319259	0.0326163	0.178658	2.67072	0.0304531	0.780961	3.37389	0.0835437	2.66515		33.7588	0.439669	1.95984	0.987644	29.1491	3.13288	2.71236	0.984881
P15880	RPS2	40S ribosomal protein S2 OS=Homo sapiens OX=9606 GN=RPS2 PE=1 SV=2	42	11		296.5	786.1	2691.5	343.6	247.8	2756.7	370.8	1869		299.6	2321.1	8293.2	250.5	6856.3	13691.5	1056	14755.1		0.0139673	0.0319218	0.197357	0.018026	0.0641853	0.223893	0.0247093		0.168768	0.0199588	0.161298	1.49837	0.0272641	0.493362	1.88653	0.0662975	1.52689		32.4788	0.237901	1.54127	0.984613	27.752	1.76675	2.50774	0.983657
D3YTB1	RPL32	60S ribosomal protein L32 (Fragment) OS=Homo sapiens OX=9606 GN=RPL32 PE=1 SV=1	38	10		2072	2351.2	3413.3	1826.7	875.7	3381.1	2124.2	3203.6		2175.4	3999.1	3722.4	1108.1	5524.3	4590	2291.1	6374.8		0.0976065	0.0954771	0.250284	0.0958324	0.226824	0.274605	0.141552		0.28928	0.144921	0.277906	0.672545	0.120604	0.397515	0.632449	0.143839	0.659678		12.1756	0.35249	0.532281	0.81408	14.4398	0.740592	1.00833	0.938873
Q9H3G5	CPVL	Probable serine carboxypeptidase CPVL OS=Homo sapiens OX=9606 GN=CPVL PE=1 SV=2	52	12		27.1	551.7	1633.3	50.5	154	1257	123.6	1327.2		68.9	2418.8	6621.7	96.5	10533.5	8960.7	1061.6	17664.2		0.00127661	0.0224033	0.119764	0.00264933	0.0398891	0.102091	0.00823643		0.119844	0.00459	0.168088	1.19638	0.0105029	0.757964	1.23468	0.0666491	1.82793		22.4666	0.115908	3.2928	0.965278	18.6429	1.41862	4	0.917822
Q07021	C1QBP	Complement component 1 Q subcomponent-binding protein, mitochondrial OS=Homo sapiens OX=9606 GN=C1QBP PE=1 SV=1	39	6		69	211.7	847	64.1	43.2	741.4	91.1	549.8		57.7	285.6	2737	46.4	1498.1	4534.3	225.3	4963.1		0.00325041	0.00859668	0.0621072	0.00336282	0.0111897	0.0602147	0.0060707		0.049646	0.00384387	0.019847	0.494507	0.00505012	0.107799	0.624774	0.0141447	0.513592		31.6162	0.0627749	2.73392	0.978616	29.0419	0.567666	3.74234	0.983722
P31942	HNRNPH3	Heterogeneous nuclear ribonucleoprotein H3 OS=Homo sapiens OX=9606 GN=HNRNPH3 PE=1 SV=2	48	9		20.3	102.8	492.7	24.8	63.5	445.6	36.1	375.4		45.7	311.1	2619.5	54.9	1260.4	3816.7	225.8	3944.8		0.00095628	0.00417448	0.0361278	0.00130106	0.0164478	0.0361906	0.00240562		0.033898	0.00304445	0.021619	0.473278	0.00597525	0.0906952	0.525897	0.0141761	0.408216		21.3561	0.036717	2.67211	0.99692	32.6012	0.512261	2.98863	0.997212
P61204	ARF3	ADP-ribosylation factor 3 OS=Homo sapiens OX=9606 GN=ARF3 PE=1 SV=2	38	3		38.3	328.6	1456.9	42.4	55.3	1296.1	87.8	1047.2		33.7	380.4	2672.1	22.8	2043.6	4410.2	173.8	5775.9		0.00180421	0.0133437	0.106829	0.00222439	0.0143238	0.105266	0.0058508		0.0945604	0.00224504	0.0264348	0.482782	0.00248152	0.147052	0.607675	0.0109115	0.597703		30.7196	0.1069	4	0.988423	25.1534	0.572473	4	0.976013
Q9HDC9	APMAP	Adipocyte plasma membrane-associated protein OS=Homo sapiens OX=9606 GN=APMAP PE=1 SV=2	36	11		388.5	3981.7	5446.1	505.8	847.1	3606.8	1543.3	4796.9		39	202.8	932.2	21.8	739.7	1219.7	138.1	1563.8		0.0183012	0.161688	0.399342	0.0265353	0.219416	0.292936	0.102842		0.433152	0.00259811	0.014093	0.168425	0.00237269	0.0532269	0.168061	0.00867016	0.161825		11.4935	0.377646	1.61835	0.895386	24.4953	0.170432	3.54906	0.996395
P31689	DNAJA1	DnaJ homolog subfamily A member 1 OS=Homo sapiens OX=9606 GN=DNAJA1 PE=1 SV=2	30	11		53.9	222.8	1138.2	72.8	95.9	1147.1	91.6	797.8		86.4	535.7	5035.2	68.7	3090.5	8150.6	233	8889.9		0.00253909	0.00904742	0.0834598	0.00381924	0.0248401	0.0931647	0.00610402		0.07204	0.00575582	0.037227	0.909735	0.00747723	0.222385	1.12306	0.0146281	0.919946		30.4117	0.0935243	2.11206	0.994309	28.8249	1.03427	3.40861	0.987377
A0A140TA86	MICOS13	MICOS complex subunit MIC13 OS=Homo sapiens OX=9606 GN=MICOS13 PE=1 SV=1	89	5		51.8	707.7	4771.5	70.8	254.9	3860.8	181.4	3586		51	675.2	8849	41.4	5545	12925.3	341.3	18597.1		0.00244016	0.0287382	0.349876	0.00371431	0.0660243	0.313565	0.0120881		0.32381	0.00339753	0.0469211	1.59879	0.00450593	0.399004	1.78096	0.0214274	1.92447		27.4013	0.338177	4	0.990396	25.8565	1.79922	4	0.980871
E9PKG1	PRMT1	Protein arginine N-methyltransferase 1 OS=Homo sapiens OX=9606 GN=PRMT1 PE=1 SV=1	38	15		85	325.6	1178.7	119.7	88.7	1363.7	125.2	747.4		131.3	1173.3	6657	85.6	4203.9	10994.6	469.3	11176.9		0.00400413	0.0132219	0.0864295	0.00627971	0.0229751	0.110756	0.00834305		0.067489	0.00874698	0.0815352	1.20275	0.0093166	0.302502	1.51493	0.0294635	1.15661		53.5188	0.129838	1.29329	0.99125	31.3326	1.41824	2.64044	0.986146
P62191	PSMC1	26S proteasome regulatory subunit 4 OS=Homo sapiens OX=9606 GN=PSMC1 PE=1 SV=1	29	12		49.2	174	748.7	51.7	76.2	769.2	86.6	587.1		99.7	551.7	4495.7	64.1	2280.6	6405.4	277.1	6111.4		0.00231768	0.00706576	0.0548993	0.00271229	0.0197374	0.0624726	0.00577083		0.0530142	0.00664184	0.0383389	0.812261	0.00697657	0.164106	0.88259	0.0173968	0.632421		26.0361	0.0614625	2.24594	0.987312	35.3003	0.884915	2.52847	0.999475
Q9Y680	FKBP7	Peptidyl-prolyl cis-trans isomerase FKBP7 OS=Homo sapiens OX=9606 GN=FKBP7 PE=1 SV=2	33	12		83	437.3	1975.3	90.2	148.9	1501.8	127.8	1555.5		85.6	734.4	7702.7	55.2	5246.5	11604.6	351.8	14964.1		0.00390991	0.0177578	0.144841	0.00473208	0.0385681	0.121973	0.00851631		0.140459	0.00570252	0.0510351	1.39169	0.0060079	0.377525	1.59898	0.0220866	1.54852		24.4085	0.137904	4	0.974583	25.7972	1.54468	4	0.990432
Q03252	LMNB2	Lamin-B2 OS=Homo sapiens OX=9606 GN=LMNB2 PE=1 SV=4	44	16		22.9	181.5	1244	26.6	90.6	990.5	68.8	965		27.9	289.2	2463.4	30.5	1320.3	3803.7	192.9	3737.4		0.00107876	0.00737032	0.0912177	0.00139549	0.0234672	0.080446	0.00458468		0.0871379	0.00185865	0.0200972	0.445075	0.00331958	0.0950054	0.524106	0.0121106	0.386754		25.0544	0.0878956	4	0.988178	33.6856	0.505439	2.63647	0.994488
P55884	EIF3B	Eukaryotic translation initiation factor 3 subunit B OS=Homo sapiens OX=9606 GN=EIF3B PE=1 SV=3	38	13		101	334.7	1213	100.8	110.5	1213.7	137.9	830.3		125.9	1018.7	4632.8	103.4	3595.9	7418.3	445.3	8272.9		0.00475784	0.0135914	0.0889446	0.00528817	0.0286218	0.0985738	0.00918935		0.0749747	0.00838724	0.0707917	0.837031	0.0112539	0.258752	1.02216	0.0279567	0.856098		31.0673	0.102832	1.70769	0.991313	27.0194	0.953563	2.98914	0.98727
Q02878	RPL6	60S ribosomal protein L6 OS=Homo sapiens OX=9606 GN=RPL6 PE=1 SV=3	40	13		475	1066.6	1458.4	430.9	143.6	1340.6	481.9	1066.3		340	1654.1	2025.9	169.8	2928.9	3060.4	859.1	4746.8		0.022376	0.0433123	0.106939	0.0226059	0.0371953	0.10888	0.0321128		0.0962851	0.0226502	0.114947	0.366029	0.0184808	0.210756	0.421688	0.0539358	0.491209		64.7749	0.17616	0.592272	0.91455	17.1095	0.432082	2.28147	0.936878
P37268	FDFT1	Squalene synthase OS=Homo sapiens OX=9606 GN=FDFT1 PE=1 SV=1	45	11		41	553.3	2955.6	75.9	206.7	2485.8	135.6	2129.4		61.9	605.1	4910.4	73.2	3319.2	7237	473.6	7911.6		0.0019314	0.0224683	0.216723	0.00398187	0.0535395	0.201891	0.00903608		0.192281	0.00412367	0.0420497	0.887187	0.007967	0.238841	0.997175	0.0297334	0.81871		26.6636	0.21169	3.37414	0.992609	28.8107	0.96213	2.94126	0.996357
Q99595	TIMM17A	Mitochondrial import inner membrane translocase subunit Tim17-A OS=Homo sapiens OX=9606 GN=TIMM17A PE=1 SV=1	50	5		16.9	341.3	694	46.7	135.1	544.5	88.2	550.7		43.5	2019.9	2405.5	78.2	5688.1	3642.9	911.2	6263		0.000796115	0.0138594	0.0508883	0.00244998	0.0349937	0.044223	0.00587745		0.0497273	0.00289789	0.140367	0.434614	0.00851119	0.409301	0.50195	0.0572067	0.648109		13.7847	0.0488533	2.54762	0.986319	13.3326	0.527284	3.35669	0.939512
O76021	RSL1D1	Ribosomal L1 domain-containing protein 1 OS=Homo sapiens OX=9606 GN=RSL1D1 PE=1 SV=3	42	16		363.5	820.9	2678.9	302.9	197.6	2333.6	332.6	1718.8		189.7	1406.6	2537.3	149.1	3796.6	4032	783.2	6029.8		0.0171235	0.033335	0.196433	0.0158908	0.0511824	0.189529	0.0221637		0.155205	0.0126375	0.0977478	0.458427	0.0162279	0.273194	0.555563	0.0491707	0.623977		29.5593	0.204873	1.90691	0.971601	18.6829	0.549781	3.10624	0.952509
H0Y449	YBX1	Y-box-binding protein 1 (Fragment) OS=Homo sapiens OX=9606 GN=YBX1 PE=1 SV=1	29	6		189.4	483	1276	183.9	107.8	1110.7	192.7	970.6		130	828	5177.8	89	3284.5	8153.8	455.2	9304.5		0.00892214	0.0196136	0.0935642	0.00964777	0.0279224	0.0902084	0.0128411		0.0876436	0.00866037	0.0575396	0.935499	0.00968665	0.236344	1.1235	0.0285782	0.96285		24.601	0.0969827	2.1036	0.952531	27.4569	1.04374	3.68842	0.988931
Q16576	RBBP7	Histone-binding protein RBBP7 OS=Homo sapiens OX=9606 GN=RBBP7 PE=1 SV=1	51	7		101.9	454.9	2033.6	117.6	181	2107.5	160	1299.9		120.1	1150.2	6791.7	102.7	4795.6	11090.4	544.9	11915.9		0.00480024	0.0184725	0.149116	0.00616954	0.0468827	0.171166	0.010662		0.117379	0.00800085	0.07993	1.22709	0.0111777	0.345079	1.52813	0.0342098	1.23308		36.0129	0.180353	1.64336	0.997461	28.6378	1.41665	2.93882	0.986242
Q96I24	FUBP3	Far upstream element-binding protein 3 OS=Homo sapiens OX=9606 GN=FUBP3 PE=1 SV=2	32	14		40	146	665.4	26.4	58.2	627.7	40.8	431.7		38.5	326.1	3326.5	32.1	1621.3	4891.1	170.7	4754.5		0.00188429	0.00592874	0.0487912	0.001385	0.015075	0.0509803	0.00271882		0.0389818	0.0025648	0.0226614	0.601015	0.00349373	0.116665	0.673937	0.0107168	0.492006		30.2755	0.0527653	1.99114	0.997434	34.6852	0.662107	2.69545	0.998137
P07355	ANXA2	Annexin A2 OS=Homo sapiens OX=9606 GN=ANXA2 PE=1 SV=2	31	14		240.7	793.8	2407.7	149.3	132.4	2079.7	170.5	1514.2		98	487	4775.9	90.2	2560.9	7674	366.4	7559.2		0.0113387	0.0322345	0.176547	0.00783258	0.0342943	0.168908	0.0113617		0.13673	0.00652859	0.0338427	0.862886	0.00981726	0.184276	1.05739	0.0230032	0.782242		31.5374	0.179899	2.30695	0.97488	33.3989	1.001	2.70903	0.990231
Q5HYK3	COQ5	2-methoxy-6-polyprenyl-1,4-benzoquinol methylase, mitochondrial OS=Homo sapiens OX=9606 GN=COQ5 PE=1 SV=2	21	11		5.4	108.5	706.3	5.9	28.5	654.4	22.2	426.5		12	184.7	1531.1	8.7	1042.3	2398.7	72.7	2777.6		0.00025438	0.00440595	0.0517903	0.000309526	0.00738208	0.0531488	0.00147936		0.0385122	0.000799419	0.0128352	0.276631	0.000946898	0.0750013	0.330513	0.00456423	0.287432		36.4869	0.054151	2.83071	0.996794	26.559	0.306825	3.86113	0.990425
O43242	PSMD3	26S proteasome non-ATPase regulatory subunit 3 OS=Homo sapiens OX=9606 GN=PSMD3 PE=1 SV=2	36	18		114.1	424.4	1293.2	132.4	108	1247.8	183.7	905.7		110.8	1051.4	3564.3	93.2	3289.4	5260.6	510.8	6462.2		0.00537495	0.017234	0.0948254	0.00694597	0.0279742	0.101343	0.0122414		0.0817832	0.0073813	0.0730641	0.64398	0.0101438	0.236697	0.72485	0.0320689	0.668723		29.6282	0.106953	1.72631	0.981361	23.9356	0.700746	3.15413	0.991655
Q9H3K2	GHITM	Growth hormone-inducible transmembrane protein OS=Homo sapiens OX=9606 GN=GHITM PE=1 SV=2	41	8		63.7	679.6	5996.1	109.2	420.8	4803.1	219	4497.5		92	643.6	8663.9	66.3	5454.9	9640.4	446.5	13356.7		0.00300074	0.0275971	0.439671	0.00572886	0.108996	0.390096	0.0145937		0.406117	0.00612888	0.0447252	1.56535	0.00721601	0.392521	1.32834	0.028032	1.38218		25.5291	0.420819	4	0.992479	25.4707	1.45687	4	0.991088
Q9BWF3	RBM4	RNA-binding protein 4 OS=Homo sapiens OX=9606 GN=RBM4 PE=1 SV=1	35	13		33.6	155.2	681.8	31.4	65.7	656.2	51.9	444.2		48.9	380	4117.3	46.9	1921.5	6588.3	208.4	5890.1		0.00158281	0.00630233	0.0499938	0.00164731	0.0170176	0.053295	0.0034585		0.0401105	0.00325763	0.026407	0.743893	0.00510454	0.138266	0.907792	0.0130837	0.60952		30.1327	0.0552926	1.83768	0.998056	38.3275	0.885731	2.3896	0.993632
O75306	NDUFS2	NADH dehydrogenase [ubiquinone] iron-sulfur protein 2, mitochondrial OS=Homo sapiens OX=9606 GN=NDUFS2 PE=1 SV=2	33	14		84.3	386.8	2866.7	88.6	206.9	2385.8	165.2	1862.1		103.3	1104.3	5747.8	125.9	4557.1	8083.1	676.3	9766.2		0.00397115	0.0157071	0.210204	0.00464814	0.0535913	0.193769	0.0110086		0.168145	0.00688167	0.0767403	1.03848	0.0137028	0.327917	1.11376	0.0424593	1.01063		28.465	0.204714	2.77644	0.99334	25.322	1.09094	3.33638	0.996976
Q9HCC0	MCCC2	Methylcrotonoyl-CoA carboxylase beta chain, mitochondrial OS=Homo sapiens OX=9606 GN=MCCC2 PE=1 SV=1	36	11		229.2	564.4	2062	160.5	210.6	1727.4	214.2	1545.6		122.6	350.3	2062.4	68.7	1457.9	2980.5	222.3	3504.1		0.010797	0.0229191	0.151199	0.00842016	0.0545497	0.140295	0.0142738		0.139565	0.0081674	0.0243431	0.372624	0.00747723	0.104907	0.410679	0.0139564	0.362612		22.9712	0.150006	2.56323	0.980369	26.5942	0.396993	3.39649	0.99554
P60900	PSMA6	Proteasome subunit alpha type-6 OS=Homo sapiens OX=9606 GN=PSMA6 PE=1 SV=1	38	9		445.2	394.9	1428.9	90.4	162.5	1526.3	122.5	1114.5		108.9	908.3	10024	72.1	4100	14825.9	393.4	12828.7		0.0209722	0.016036	0.104776	0.00474257	0.0420908	0.123962	0.00816313		0.100638	0.00725473	0.0631198	1.81109	0.00784728	0.295026	2.04284	0.0246983	1.32754		26.5064	0.122522	1.88898	0.964574	39.9468	2.04986	2.4762	0.999197
P27635	RPL10	60S ribosomal protein L10 OS=Homo sapiens OX=9606 GN=RPL10 PE=1 SV=4	38	2		88.2	341.2	1240.7	83.7	103.6	1217.7	115.6	874.9		93	699.4	3908.3	88	3079.4	6344.5	413	6946		0.00415487	0.0138554	0.0909758	0.00439107	0.0268345	0.0988987	0.00770333		0.079002	0.0061955	0.0486029	0.706132	0.00957781	0.221586	0.874199	0.0259289	0.718787		29.4717	0.10107	2.00052	0.990649	27.3709	0.811526	2.91459	0.986454
Q9UNX4	WDR3	WD repeat-containing protein 3 OS=Homo sapiens OX=9606 GN=WDR3 PE=1 SV=1	21	13		48.2	159	634.4	55.5	44.9	636.4	65.6	411.8		49.7	401.6	1898.4	47.4	1814.9	2659.9	267.4	3940.2		0.00227058	0.00645664	0.0465181	0.00291164	0.01163	0.0516869	0.00437144		0.0371849	0.00331093	0.0279081	0.342993	0.00515896	0.130596	0.366504	0.0167878	0.40774		34.9461	0.0539903	1.8225	0.989577	22.7672	0.376283	4	0.982485
P50502	ST13	Hsc70-interacting protein OS=Homo sapiens OX=9606 GN=ST13 PE=1 SV=2	36	12		154.1	1235.4	5316.4	173.1	475.1	5237.4	335.3	4182.7		172.3	1434.6	10948.2	155.1	6209.2	17211.1	705.7	14140.3		0.00725925	0.0501669	0.389831	0.00908118	0.123061	0.425369	0.0223437		0.377691	0.0114783	0.0996935	1.97807	0.0168809	0.446798	2.37149	0.0443051	1.46327		25.9214	0.419312	2.76036	0.992387	42.479	2.44332	1.94647	0.998211
P49588	AARS1	Alanine--tRNA ligase, cytoplasmic OS=Homo sapiens OX=9606 GN=AARS1 PE=1 SV=2	30	18		95.7	274.8	1061.5	73.5	88.9	1100.1	110.7	683.3		102.3	738.8	3098.6	83.2	2722.9	4847.3	394.1	5759.5		0.00450818	0.011159	0.0778357	0.00385596	0.0230269	0.0893475	0.0073768		0.0617009	0.00681505	0.0513409	0.55984	0.00905539	0.195933	0.667902	0.0247423	0.596006		36.8999	0.0955694	1.5709	0.993473	24.6796	0.626348	3.3727	0.987906
P35606	COPB2	Coatomer subunit beta' OS=Homo sapiens OX=9606 GN=COPB2 PE=1 SV=2	27	14		17	115.3	359.7	26.9	42.9	359.6	43.9	249.9		31.6	230.3	1092.2	28.9	835.4	1835.8	126.4	1787.6		0.000800825	0.00468208	0.0263754	0.00141123	0.011112	0.0292059	0.0029254		0.0225656	0.00210514	0.0160041	0.197333	0.00314544	0.0601133	0.252952	0.00793561	0.184985		27.5924	0.030508	1.54722	0.99667	32.671	0.243328	2.08753	0.986329
Q9Y2X3	NOP58	Nucleolar protein 58 OS=Homo sapiens OX=9606 GN=NOP58 PE=1 SV=1	34	14		146.9	336.4	1452.1	150.6	125	1442.6	168.7	862.2		111.6	760	5232.2	87	3425.7	8262.6	396.4	8726.1		0.00692007	0.0136605	0.106477	0.00790078	0.0323775	0.117165	0.0112418		0.0778552	0.0074346	0.0528141	0.945328	0.00946898	0.246505	1.13849	0.0248867	0.902996		38.5189	0.129268	1.48947	0.991381	29.8334	1.073	2.85022	0.990803
P35637	FUS	RNA-binding protein FUS OS=Homo sapiens OX=9606 GN=FUS PE=1 SV=1	59	6		144.3	422.8	1724	107.8	162.4	1533.6	170.1	1272.6		132.3	1125.5	8886.1	112.6	4676.2	13318	626	13709.5		0.00679759	0.017169	0.126414	0.00565541	0.0420649	0.124555	0.0113351		0.114914	0.0088136	0.0782135	1.6055	0.0122552	0.336487	1.83507	0.0393014	1.41869		24.8571	0.129102	2.51771	0.988398	32.1486	1.77042	2.88722	0.995845
Q13200	PSMD2	26S proteasome non-ATPase regulatory subunit 2 OS=Homo sapiens OX=9606 GN=PSMD2 PE=1 SV=3	32	13		151.4	636.7	1919.8	189.5	193.8	1994.5	245.3	1359.8		210.1	1499.8	4352.8	144.3	4327	6531.3	727.7	8053.1		0.00713206	0.025855	0.140772	0.00994156	0.0501982	0.161989	0.0163462		0.122788	0.0139965	0.104224	0.786442	0.0157054	0.31136	0.899938	0.0456863	0.833352		31.3841	0.171405	1.4945	0.990344	23.3058	0.868374	2.94658	0.9889
P18669	PGAM1	Phosphoglycerate mutase 1 OS=Homo sapiens OX=9606 GN=PGAM1 PE=1 SV=2	37	11		87.7	274.5	1024.3	79.9	83.3	1124.9	117.1	646.5		99.7	493.5	2499.5	64.2	1597.8	4127.7	305.9	4004.2		0.00413132	0.0111468	0.075108	0.00419172	0.0215764	0.0913617	0.00780329		0.0583779	0.00664184	0.0342944	0.451597	0.00698745	0.114974	0.56875	0.0192049	0.414363		45.2043	0.102825	1.37254	0.993229	33.6332	0.546138	2.25712	0.987546
O75694	NUP155	Nuclear pore complex protein Nup155 OS=Homo sapiens OX=9606 GN=NUP155 PE=1 SV=1	30	14		97.7	397.8	1677.6	82	139.8	1497.6	144.5	1244.8		93.6	673.5	3042.1	66.2	2595.1	4559	410.8	5161.7		0.00460239	0.0161538	0.123012	0.00430189	0.036211	0.121631	0.00962916		0.112403	0.00623547	0.046803	0.549631	0.00720513	0.186737	0.628178	0.0257907	0.534144		25.8584	0.1253	2.78656	0.989514	26.1348	0.603767	2.76171	0.994039
P53007	SLC25A1	Tricarboxylate transport protein, mitochondrial OS=Homo sapiens OX=9606 GN=SLC25A1 PE=1 SV=2	47	11		20.8	250	1676.6	34.9	144	1416.9	73.8	1196.1		36.6	238.2	2605.1	32.9	1729.6	3661.9	123.2	4575.1		0.000979833	0.010152	0.122939	0.00183093	0.0372989	0.115077	0.00491787		0.108006	0.00243823	0.016553	0.470676	0.0035808	0.124458	0.504568	0.00773471	0.473441		25.3775	0.120226	3.08512	0.996133	25.9562	0.494254	4	0.997854
E9PK25	CFL1	Cofilin-1 OS=Homo sapiens OX=9606 GN=CFL1 PE=1 SV=1	32	8		149.4	459.7	1775.6	139.9	103.6	2004.3	163	1045.4		159.1	780.8	3916.5	113.2	3166.1	6304.6	490.8	7279		0.00703784	0.0186674	0.130198	0.00733944	0.0268345	0.162784	0.010862		0.0943979	0.010599	0.0542595	0.707614	0.0123206	0.227825	0.868701	0.0308133	0.753247		53.3863	0.186169	1.45264	0.991274	25.7053	0.802917	3.42217	0.985402
B4DY09	ILF2	Interleukin enhancer-binding factor 2 OS=Homo sapiens OX=9606 GN=ILF2 PE=1 SV=1	32	11		127.8	293.9	1226	119.5	59	1235.4	136.6	701.3		114.8	494.4	2166.3	79.9	1842.4	3573	403.6	4544.6		0.00602032	0.0119346	0.0898979	0.00626921	0.0152822	0.100336	0.00910272		0.0633262	0.00764778	0.034357	0.391396	0.00869622	0.132574	0.492318	0.0253387	0.470285		42.434	0.107085	1.85951	0.983444	24.3787	0.458644	4	0.975614
Q8WVX9	FAR1	Fatty acyl-CoA reductase 1 OS=Homo sapiens OX=9606 GN=FAR1 PE=1 SV=1	35	14		43.3	296.3	1964.7	53.1	174	1619.5	101.2	1392.9		34.7	274.8	3081.5	45.3	1862.4	4600.6	185.3	4943		0.00203975	0.0120321	0.144064	0.00278573	0.0450695	0.131532	0.00674374		0.125777	0.00231165	0.0190965	0.55675	0.0049304	0.134014	0.63391	0.0116335	0.511512		24.857	0.139099	3.08648	0.994114	29.9658	0.60763	3.05036	0.995866
Q8NF37	LPCAT1	Lysophosphatidylcholine acyltransferase 1 OS=Homo sapiens OX=9606 GN=LPCAT1 PE=1 SV=2	39	14		23.4	389.7	1507.2	49.6	110.4	1228.7	116.7	1152.7		37.1	1079.9	3726.8	44.5	5731.7	4532.7	494.2	9074.2		0.00110231	0.0158249	0.110517	0.00260212	0.0285959	0.0997921	0.00777663		0.104087	0.00247154	0.0750446	0.67334	0.00484333	0.412439	0.624554	0.0310267	0.939018		25.1079	0.107151	3.79334	0.981035	18.4497	0.745819	4	0.932489
P36551	CPOX	Oxygen-dependent coproporphyrinogen-III oxidase, mitochondrial OS=Homo sapiens OX=9606 GN=CPOX PE=1 SV=3	45	14		66.8	216.9	1229.6	60.6	89.8	1083.6	83.5	886.9		55	452	5667.7	42.5	3019.1	8693.6	253.8	9572		0.00314677	0.00880784	0.0901618	0.0031792	0.02326	0.0880074	0.00556426		0.0800856	0.003664	0.0314105	1.02401	0.00462565	0.217247	1.19788	0.015934	0.990531		27.1275	0.0904284	3.09642	0.992842	29.6279	1.12622	3.5444	0.993203
Q9BQ67	GRWD1	Glutamate-rich WD repeat-containing protein 1 OS=Homo sapiens OX=9606 GN=GRWD1 PE=1 SV=1	25	8		31.7	167.9	568.1	33.5	54.7	529.6	56	418.4		34.8	298	1787.1	25.6	1330.3	2827	139	3293.4		0.0014933	0.00681805	0.0416566	0.00175748	0.0141684	0.0430128	0.00373172		0.0377808	0.00231832	0.0207087	0.322884	0.00278627	0.095725	0.389528	0.00872666	0.340808		25.5418	0.0442301	2.15558	0.99067	25.9355	0.361099	3.73294	0.98849
J3KPT4	TRABD	TraB domain-containing protein OS=Homo sapiens OX=9606 GN=TRABD PE=1 SV=1	29	12		28	388.9	2103.7	33.1	138.7	1774.9	95.1	1496.3		40.5	335.9	2991.3	25.4	2526.6	4761.8	163.1	6204.4		0.00131901	0.0157924	0.154256	0.00173649	0.0359261	0.144153	0.00633725		0.135113	0.00269804	0.0233424	0.540453	0.00276451	0.181808	0.656121	0.0102397	0.642045		27.3415	0.150835	3.35295	0.992914	24.3922	0.622742	4	0.983401
P18031	PTPN1	Tyrosine-protein phosphatase non-receptor type 1 OS=Homo sapiens OX=9606 GN=PTPN1 PE=1 SV=1	40	13		65.8	618.1	4121.9	79.3	227.2	3458.2	178.4	2985.6		68.3	780.9	4297.2	63.8	3483.9	6495.4	434	7570.8		0.00309967	0.0250997	0.302243	0.00416024	0.0588494	0.280867	0.0118882		0.269595	0.00455003	0.0542665	0.776397	0.00694392	0.250693	0.894991	0.0272473	0.783443		27.7888	0.293239	3.98482	0.993601	25.6797	0.849508	3.27236	0.993154
Q9HCE1	MOV10	Helicase MOV-10 OS=Homo sapiens OX=9606 GN=MOV10 PE=1 SV=2	30	18		33.7	119	303.7	28.3	39.3	285.1	41.1	228		43.6	591.2	1878.5	35.7	2924.4	2438.2	229.2	4436.6		0.00158752	0.00483233	0.0222692	0.00148468	0.0101795	0.0231551	0.00273881		0.020588	0.00290456	0.0410838	0.339398	0.00388555	0.210432	0.335956	0.0143896	0.459109		21.9559	0.0241413	1.70582	0.989572	18.4179	0.378502	4	0.952267
P62424	RPL7A	60S ribosomal protein L7a OS=Homo sapiens OX=9606 GN=RPL7A PE=1 SV=2	34	12		343	897	2006.7	326.3	151.3	1953	348.7	1381.5		254.3	1968.6	3162.5	184.8	4010.9	5223.4	900	7458.1		0.0161578	0.0364252	0.147144	0.0171184	0.0391898	0.158618	0.0232366		0.124747	0.016941	0.136802	0.571385	0.0201134	0.288614	0.719724	0.0565036	0.77178		35.1634	0.183716	1.23099	0.958188	20.313	0.696927	2.95079	0.946196
P61158	ACTR3	Actin-related protein 3 OS=Homo sapiens OX=9606 GN=ACTR3 PE=1 SV=3	33	10		33.2	409.9	1747.3	56.6	237.5	1719.4	115.6	1517.6		44.7	541.4	2996	59.7	2010.3	4542.5	204.8	4676.5		0.00156396	0.0166451	0.128123	0.00296935	0.0615173	0.139646	0.00770333		0.137037	0.00297784	0.0376231	0.541302	0.00649768	0.144656	0.625904	0.0128577	0.483934		20.7993	0.13769	3.09264	0.992541	30.8102	0.60687	2.52328	0.995519
Q8N257	H2BU1	Histone H2B type 3-B OS=Homo sapiens OX=9606 GN=H2BU1 PE=1 SV=3	89	2		31.4	70.5	115.5	29.5	8.8	92.4	35	80.4		16.6	38	170.2	10.1	137	257.4	36.7	333		0.00147917	0.00286285	0.00846917	0.00154763	0.00227938	0.00750451	0.00233232		0.00725999	0.00110586	0.0026407	0.0307509	0.00109927	0.00985817	0.0354668	0.00230409	0.0344596		36.2378	0.0108475	0.742037	0.866035	24.4468	0.0341263	4	0.984177
Q08J23	NSUN2	RNA cytosine C(5)-methyltransferase NSUN2 OS=Homo sapiens OX=9606 GN=NSUN2 PE=1 SV=2	22	11		33.8	131.8	529.9	35.1	49	527.9	45.3	322.3		37.9	353.4	1614.7	39.2	1394.7	2377.8	148.8	2961		0.00159223	0.00535211	0.0388555	0.00184142	0.012692	0.0428748	0.00301869		0.0291032	0.00252483	0.0245586	0.291736	0.00426648	0.100359	0.327633	0.00934192	0.306411		35.9916	0.0462854	1.5502	0.997431	24.0137	0.314628	3.81959	0.993294
Q9Y276	BCS1L	Mitochondrial chaperone BCS1 OS=Homo sapiens OX=9606 GN=BCS1L PE=1 SV=1	22	11		59.6	315.8	1761.4	60.6	141	1466.3	102	1270		51	303.8	2405.4	35.1	1531.9	3508.5	180.1	4225.5		0.0028076	0.0128239	0.129157	0.0031792	0.0365219	0.119089	0.00679705		0.114679	0.00339753	0.0211117	0.434596	0.00382024	0.110232	0.483431	0.011307	0.437264		25.5692	0.125662	3.20627	0.992085	26.4901	0.463511	4	0.995735
Q05639	EEF1A2	Elongation factor 1-alpha 2 OS=Homo sapiens OX=9606 GN=EEF1A2 PE=1 SV=1	71	4		15.5	61.2	233.6	18.9	38.8	228.4	19.5	168.3		17.5	149.2	951.8	21.5	569	1293.1	57.7	1315.3		0.000730164	0.0024852	0.017129	0.000991533	0.01005	0.0185501	0.00129944		0.0151972	0.00116582	0.0103682	0.171966	0.00234003	0.0409438	0.178174	0.00362251	0.13611		19.6114	0.0180404	2.10629	0.990568	32.2116	0.18083	2.52432	0.999679
O60264	SMARCA5	SWI/SNF-related matrix-associated actin-dependent regulator of chromatin subfamily A member 5 OS=Homo sapiens OX=9606 GN=SMARCA5 PE=1 SV=1	29	13		89.5	175.4	672.9	54.1	34.2	681.8	75.5	395.4		61.9	409.1	1569.6	33.4	1474.7	2513.7	241.2	3233.8		0.00421611	0.00712261	0.0493412	0.0028382	0.0088585	0.0553742	0.00503115		0.035704	0.00412367	0.0284293	0.283587	0.00363522	0.106116	0.346359	0.015143	0.334641		41.683	0.0592652	1.79414	0.981955	23.4514	0.326002	4	0.980264
P31946	YWHAB	14-3-3 protein beta/alpha OS=Homo sapiens OX=9606 GN=YWHAB PE=1 SV=3	67	6		45.1	181	868.2	39.8	61.5	963.1	63.8	584.2		54.9	405.1	2976.3	50	1748.6	4519.1	192.2	4794.3		0.00212454	0.00735002	0.0636618	0.00208799	0.0159298	0.0782207	0.00425149		0.0527523	0.00365734	0.0281513	0.537743	0.00544194	0.125825	0.62268	0.0120666	0.496125		38.9196	0.0805362	1.76977	0.991954	30.4703	0.594939	2.96153	0.994444
Q9Y4W6	AFG3L2	AFG3-like protein 2 OS=Homo sapiens OX=9606 GN=AFG3L2 PE=1 SV=2	28	15		49.6	345.6	1813.6	51.3	142.1	1559	98.9	1259		45.6	566.3	3613.3	48	2540.8	5226.6	300.1	6213.7		0.00233653	0.0140341	0.132984	0.0026913	0.0368068	0.126618	0.00659048		0.113686	0.00303779	0.0393534	0.652833	0.00522426	0.18283	0.720165	0.0188408	0.643007		26.9407	0.132048	2.79129	0.994472	26.2924	0.694355	3.59168	0.99626
Q9BT78	COPS4	COP9 signalosome complex subunit 4 OS=Homo sapiens OX=9606 GN=COPS4 PE=1 SV=1	23	11		59	169.6	818.4	57.8	104.1	872.2	76.5	583.2		70.9	718.1	7709.2	48.3	2949.3	11446.1	296	9560.8		0.00277933	0.00688709	0.0600101	0.00303231	0.026964	0.070838	0.00509779		0.052662	0.00472323	0.0499024	1.39286	0.00525691	0.212224	1.57714	0.0185834	0.989372		28.413	0.0712441	1.67927	0.991575	41.6089	1.59128	2.44353	0.999355
O43681	GET3	ATPase GET3 OS=Homo sapiens OX=9606 GN=GET3 PE=1 SV=2	34	10		157.6	732.8	2503.6	185.7	450.5	2128	320.3	2147.1		117.4	484.4	2227.3	67.8	1386.2	3202.9	219.2	3097.6		0.00742412	0.0297574	0.183579	0.0097422	0.116689	0.172831	0.0213441		0.19388	0.00782098	0.033662	0.402417	0.00737927	0.0997474	0.441323	0.0137618	0.320546		16.549	0.184915	3.13109	0.983497	33.7566	0.446248	2.21954	0.998694
Q3SXM5	HSDL1	Inactive hydroxysteroid dehydrogenase-like protein 1 OS=Homo sapiens OX=9606 GN=HSDL1 PE=1 SV=3	68	12		97.2	756.2	4050	75.6	439.3	3246	238	3355.3		95.2	1142.7	4320.1	82.3	7902.2	5617.8	672.8	10249.3		0.00457884	0.0307076	0.296971	0.00396613	0.113788	0.263632	0.0158598		0.302978	0.00634206	0.0794088	0.780534	0.00895743	0.568622	0.774068	0.0422395	1.06062		21.8216	0.290603	4	0.98522	16.9777	0.873202	4	0.953778
P00403	MT-CO2	Cytochrome c oxidase subunit 2 OS=Homo sapiens OX=9606 GN=MT-CO2 PE=1 SV=1	75	6		98.8	873.6	5951.1	120.9	428.6	4774.5	286.7	4518.7		140.9	1624.2	17140.4	101.4	10804.5	24444.8	768.3	33049.6		0.00465421	0.035475	0.436371	0.00634266	0.111016	0.387774	0.0191051		0.408031	0.00938651	0.112869	3.09684	0.0110363	0.777464	3.36821	0.0482352	3.42004		25.236	0.419022	4	0.990309	26.0093	3.36302	4	0.991505
Q1KMD3	HNRNPUL2	Heterogeneous nuclear ribonucleoprotein U-like protein 2 OS=Homo sapiens OX=9606 GN=HNRNPUL2 PE=1 SV=1	36	17		109.8	322.7	1517.1	107.2	142.8	1427.9	143.4	1024.6		106	1380.9	9597.3	86.3	4775.7	13042.6	562.1	11846.4		0.00517239	0.0131041	0.111243	0.00562393	0.0369881	0.115971	0.00955586		0.0925197	0.00706154	0.0959618	1.73399	0.00939279	0.343647	1.79712	0.0352896	1.22589		28.3677	0.119531	2.01478	0.994166	37.2402	1.85678	2.38052	0.999265
B5MDF5	RAN	GTP-binding nuclear protein Ran OS=Homo sapiens OX=9606 GN=RAN PE=1 SV=1	28	11		320.9	1394.7	4058.3	380.7	327.8	3836.4	414.5	2582.2		331.4	3065.1	7983.9	203.1	9166.1	14854.6	1295.4	15923.4		0.0151168	0.0566357	0.29758	0.0199723	0.0849069	0.311583	0.0276214		0.233168	0.0220773	0.213001	1.44249	0.0221052	0.659569	2.04679	0.0813275	1.64779		32.4922	0.337362	1.60591	0.987832	25.3993	1.85918	2.14645	0.964124
Q9Y320	TMX2	Thioredoxin-related transmembrane protein 2 OS=Homo sapiens OX=9606 GN=TMX2 PE=1 SV=1	30	11		43.1	561.4	3296	58.9	115.3	2585.2	134.5	2183.1		37.5	569.9	2493.1	41.2	3634.9	3813.5	340.7	6497.6		0.00203033	0.0227972	0.241683	0.00309001	0.0298651	0.209964	0.00896278		0.19713	0.00249818	0.0396036	0.450441	0.00448416	0.261558	0.525456	0.0213897	0.672386		31.1665	0.226801	4	0.986237	19.9855	0.551013	4	0.942469
Q86VP6	CAND1	Cullin-associated NEDD8-dissociated protein 1 OS=Homo sapiens OX=9606 GN=CAND1 PE=1 SV=2	21	13		144.3	382.3	1393.1	127	133	1547.8	177.9	921.5		145	869.7	3202.3	105.6	2676.8	5029.2	402.1	5399.9		0.00679759	0.0155244	0.102151	0.00666268	0.0344497	0.125709	0.0118549		0.0832099	0.00965965	0.0604374	0.578576	0.0114934	0.192616	0.692966	0.0252445	0.558793		43.089	0.141632	1.29796	0.991728	27.8724	0.663639	2.39291	0.990589
O75955	FLOT1	Flotillin-1 OS=Homo sapiens OX=9606 GN=FLOT1 PE=1 SV=3	25	14		18.5	133.2	579.8	28.7	71.8	540.3	43.1	388.1		40.7	448	3136.2	48.1	2239.5	5824.7	201.2	5041.4		0.000871486	0.00540896	0.0425145	0.00150566	0.0185977	0.0438819	0.00287209		0.0350448	0.00271136	0.0311325	0.566633	0.00523515	0.161149	0.802577	0.0126317	0.521695		24.8586	0.0449284	1.91072	0.99781	42.69	0.809482	1.71864	0.978385
Q9P0J0	NDUFA13	NADH dehydrogenase [ubiquinone] 1 alpha subcomplex subunit 13 OS=Homo sapiens OX=9606 GN=NDUFA13 PE=1 SV=3	53	7		16.6	252.9	1743.2	22.9	69.7	1365.9	79.4	1299.4		27.7	502.3	5036	12.4	3552.6	7764.3	168.6	10647.9		0.000781982	0.0102697	0.127822	0.00120138	0.0180537	0.110935	0.00529104		0.117334	0.00184533	0.0349059	0.909879	0.0013496	0.255636	1.06983	0.010585	1.10187		28.7866	0.122515	4	0.985391	25.4073	1.04505	4	0.981301
J3KN67	TPM3	Tropomyosin alpha-3 chain OS=Homo sapiens OX=9606 GN=TPM3 PE=1 SV=1	44	2		8	26.7	80.1	6.2	12.8	81.3	5.5	52.6		7.9	28.4	468.9	4.4	222.7	761.6	16.8	713.4		0.000376859	0.00108423	0.00587342	0.000325265	0.00331546	0.00660299	0.000366508		0.00474969	0.000526284	0.00197358	0.0847185	0.000478891	0.0160249	0.10494	0.00105473	0.0738242		24.633	0.00673501	1.47817	0.988028	35.9358	0.0998378	2.6327	0.990426
Q9BSH5	HDHD3	Haloacid dehalogenase-like hydrolase domain-containing protein 3 OS=Homo sapiens OX=9606 GN=HDHD3 PE=1 SV=1	39	10		195.3	312.5	735.6	150.5	82.2	631.2	139.7	513.5		97.8	827	4595.8	74.8	4065.1	6723.2	308.7	9961.1		0.00920007	0.0126899	0.0539387	0.00789554	0.0212915	0.0512646	0.0093093		0.0463682	0.00651527	0.0574701	0.830346	0.00814114	0.292514	0.92638	0.0193807	1.0308		24.8378	0.0600991	1.18944	0.94159	23.5451	0.939842	4	0.977941
Q5JPE7	NOMO2	Nodal modulator 2 OS=Homo sapiens OX=9606 GN=NOMO2 PE=1 SV=1	29	13		52.6	215.2	944.9	43.8	84.6	776.6	80.2	699.8		38.1	223.6	901.2	24	824.1	1254.1	149	1689.7		0.00247785	0.0087388	0.0692859	0.00229784	0.0219131	0.0630736	0.00534435		0.0631908	0.00253816	0.0155385	0.162824	0.00261213	0.0593001	0.172801	0.00935448	0.174854		24.1823	0.0675025	3.02502	0.985794	23.043	0.172418	4	0.991775
Q9BWD1	ACAT2	Acetyl-CoA acetyltransferase, cytosolic OS=Homo sapiens OX=9606 GN=ACAT2 PE=1 SV=2	30	9		18	132.8	486.1	18.1	67.8	522.8	43.8	348.1		45.5	1032.5	4249.8	53.9	3470.4	7049.8	283.5	6728.6		0.000847933	0.00539272	0.0356438	0.000949563	0.0175616	0.0424606	0.00291874		0.0314329	0.00303113	0.0717507	0.767833	0.00586641	0.249721	0.971381	0.0177986	0.69629		27.1031	0.0426321	1.59434	0.993564	33.2778	0.950661	1.93903	0.989937
A0A2R8Y6J3	RPL5	60S ribosomal protein L5 (Fragment) OS=Homo sapiens OX=9606 GN=RPL5 PE=1 SV=1	33	10		191.6	509.3	1059.4	172.1	125.4	1054.5	195.1	733		168.6	894.5	2392.3	146.7	2737.7	3736.9	595.2	4587.9		0.00902577	0.0206816	0.0776817	0.00902872	0.0324812	0.085644	0.013001		0.0661887	0.0112318	0.0621608	0.432229	0.0159667	0.196998	0.514902	0.0373677	0.474766		33.0377	0.101028	1.04424	0.984058	22.1195	0.49073	2.71708	0.983043
P42892	ECE1	Endothelin-converting enzyme 1 OS=Homo sapiens OX=9606 GN=ECE1 PE=1 SV=2	25	14		2.7	90.8	395	6.5	39.1	343	12.3	288.9		33.9	1484.8	2415.3	73.6	4143.9	3394.8	581.1	5287.9		0.00012719	0.00368719	0.0289638	0.000341003	0.0101277	0.0278576	0.000819645		0.0260872	0.00225836	0.103182	0.436384	0.00801054	0.298185	0.467764	0.0364825	0.547203		24.0862	0.0289445	2.71449	0.996517	16.1581	0.48576	2.98312	0.973265
Q12769	NUP160	Nuclear pore complex protein Nup160 OS=Homo sapiens OX=9606 GN=NUP160 PE=1 SV=3	27	13		60.3	181.8	653.6	64.6	77.5	619.1	74.4	490		61.9	276.5	1626.8	59.9	1378	2424.6	192.1	2765.1		0.00284057	0.0073825	0.047926	0.00338905	0.0200741	0.0502818	0.00495785		0.0442462	0.00412367	0.0192146	0.293922	0.00651944	0.0991574	0.334082	0.0120604	0.286139		23.4592	0.0512758	2.04216	0.989956	25.9314	0.320002	2.94953	0.994527
P10412	H1-4	Histone H1.4 OS=Homo sapiens OX=9606 GN=H1-4 PE=1 SV=2	44	4		3232.6	3295.9	4793	1341.5	453.9	3523.1	2151.6	3128.1		611.3	2027.3	3258.6	418.6	4424.3	5045.2	2217.6	9682		0.152279	0.133839	0.351452	0.0703778	0.117569	0.286138	0.143378		0.282462	0.0407237	0.140882	0.588748	0.0455599	0.318361	0.695171	0.139225	1.00191		1000	0.883787	0.326055	0.710273	20.3598	0.76113	4	0.844195
Q15293	RCN1	Reticulocalbin-1 OS=Homo sapiens OX=9606 GN=RCN1 PE=1 SV=1	27	8		47.5	217.7	1218.2	53.4	61.5	1044.4	82.7	809.1		49.6	404.1	2059.1	41.1	1668.1	3094.1	184.9	4166.7		0.0022376	0.00884032	0.0893259	0.00280147	0.0159298	0.0848237	0.00551095		0.0730604	0.00330427	0.0280818	0.372028	0.00447327	0.120032	0.426331	0.0116083	0.431179		30.7974	0.0882188	3.18797	0.990339	24.3483	0.416238	4	0.986179
P08621	SNRNP70	U1 small nuclear ribonucleoprotein 70 kDa OS=Homo sapiens OX=9606 GN=SNRNP70 PE=1 SV=2	34	12		295.9	486.1	504.7	352.6	63.6	473.2	285	367		207.7	443.2	905.3	129.6	1021.5	1438.4	402.5	1862.8		0.0139391	0.0197395	0.0370077	0.0184981	0.0164737	0.0384322	0.0189918		0.0331395	0.0138366	0.030799	0.163565	0.0141055	0.0735045	0.198195	0.0252696	0.192767		1000	0.100016	0.281426	0.844207	21.7568	0.191584	2.49125	0.955063
P51649	ALDH5A1	Succinate-semialdehyde dehydrogenase, mitochondrial OS=Homo sapiens OX=9606 GN=ALDH5A1 PE=1 SV=2	30	11		74.3	210.4	569.2	71.2	72.5	507.9	75.2	395.7		66	462.6	3520.9	68.3	2570.8	4913.8	233.9	6668.7		0.00350008	0.00854388	0.0417372	0.0037353	0.018779	0.0412504	0.00501116		0.0357311	0.0043968	0.0321471	0.636139	0.00743369	0.184988	0.677065	0.0146846	0.690092		22.5553	0.044162	1.60594	0.986352	24.92	0.679677	4	0.993465
P10253	GAA	Lysosomal alpha-glucosidase OS=Homo sapiens OX=9606 GN=GAA PE=1 SV=4	23	9		37.4	66.7	233.5	41.4	48.4	193.3	53.4	184.3		48.4	220.2	1196.5	57.8	1167.8	1753.4	155.8	2686.5		0.00176182	0.00270854	0.0171217	0.00217193	0.0125366	0.0156994	0.00355846		0.016642	0.00322432	0.0153022	0.216178	0.00629088	0.0840319	0.241598	0.00978139	0.278005		14.7051	0.0166674	3.17259	0.944291	22.8344	0.247535	4	0.970823
G5E9Z2	CLPTM1L	Cisplatin resistance related protein CRR9p, isoform CRA_c OS=Homo sapiens OX=9606 GN=CLPTM1L PE=1 SV=1	25	10		124.9	754.1	4137.7	211.3	478.5	3439.6	309.8	2949.2		162.5	823.8	5010.2	154.7	4390.4	6995.1	565.1	8548.2		0.00588371	0.0306224	0.303402	0.0110852	0.123941	0.279356	0.0206444		0.266308	0.0108255	0.0572477	0.905218	0.0168374	0.315922	0.963844	0.035478	0.884586		22.2182	0.294451	2.69906	0.993506	24.2679	0.944844	3.39091	0.997659
Q8N8N7	PTGR2	Prostaglandin reductase 2 OS=Homo sapiens OX=9606 GN=PTGR2 PE=1 SV=1	31	9		12.7	163.3	282.7	12.1	48.5	245.1	17.9	244.2		110.4	4603.9	3541.9	186.5	9985	4063.9	1415.9	8409.2		0.000598264	0.00663126	0.0207293	0.000634791	0.0125625	0.0199064	0.00119282		0.0220509	0.00735466	0.319935	0.639933	0.0202984	0.718495	0.559959	0.0888927	0.870202		15.3288	0.0212167	2.30075	0.985713	10.1118	0.705012	4	0.92615
Q8IY81	FTSJ3	pre-rRNA 2'-O-ribose RNA methyltransferase FTSJ3 OS=Homo sapiens OX=9606 GN=FTSJ3 PE=1 SV=2	19	11		134.8	213.3	539.5	105.5	57.9	529.2	124.9	388		101.2	323.4	1036.3	42.8	830.3	1564.6	200.4	1961.8		0.00635007	0.00866165	0.0395595	0.00553475	0.0149973	0.0429804	0.00832306		0.0350358	0.00674177	0.0224738	0.187234	0.0046583	0.0597463	0.215584	0.0125815	0.203011		34.6526	0.0521344	1.01694	0.955754	24.5311	0.20588	3.88029	0.984303
Q7KZF4	SND1	Staphylococcal nuclease domain-containing protein 1 OS=Homo sapiens OX=9606 GN=SND1 PE=1 SV=1	31	14		143	505.1	1537.8	103.3	89.2	1562.6	163.1	966.5		129.8	765.1	2495.4	73.5	2545.1	4086.5	398.4	5166.3		0.00673635	0.020511	0.112761	0.00541933	0.0231046	0.126911	0.0108686		0.0872734	0.00864705	0.0531685	0.450856	0.00799965	0.183139	0.563073	0.0250122	0.53462		38.782	0.136124	1.68159	0.983289	22.8438	0.522707	4	0.977131
Q32Q12	NME1-NME2	Nucleoside diphosphate kinase OS=Homo sapiens OX=9606 GN=NME1-NME2 PE=1 SV=1	50	5		260.2	759.6	3600.6	334.6	250.2	4121	363.3	2186.5		348.2	1359	6648.9	269.5	4430.5	10879	926.7	11176.9		0.0122573	0.0308457	0.264018	0.0175538	0.0648069	0.334698	0.0242095		0.197437	0.0231965	0.0944399	1.20129	0.0293321	0.318808	1.499	0.0581798	1.15661		52.5505	0.382398	1.41371	0.992607	30.7937	1.4133	2.54361	0.985721
A0A096LPI6	#VALUE!	Utp12 domain-containing protein (Fragment) OS=Homo sapiens OX=9606 PE=4 SV=2	24	7		156.6	611.5	4090	165.6	216.8	4229.9	283	2304.6		91.4	688	3755.4	64	2505.7	5725.8	462.3	6583.1		0.00737701	0.0248317	0.299904	0.00868771	0.0561556	0.343542	0.0188585		0.208102	0.00608891	0.0478106	0.678507	0.00696568	0.180304	0.788949	0.029024	0.681234		43.6335	0.360923	1.95592	0.996982	27.2575	0.745405	3.45635	0.991483
Q86Y56	DNAAF5	Dynein assembly factor 5, axonemal OS=Homo sapiens OX=9606 GN=DNAAF5 PE=1 SV=4	33	13		97.8	262.5	1021.7	87.4	140.4	957.9	112.1	724.6		88.6	846.7	4537.1	95.6	3526.9	6550.2	418.4	7640		0.0046071	0.0106596	0.0749173	0.00458518	0.0363665	0.0777984	0.0074701		0.0654302	0.00590238	0.0588391	0.819741	0.010405	0.253787	0.902542	0.0262679	0.790604		22.3503	0.0791726	1.9185	0.992549	26.1564	0.875154	3.13261	0.996578
Q13838	DDX39B	Spliceosome RNA helicase DDX39B OS=Homo sapiens OX=9606 GN=DDX39B PE=1 SV=1	46	5		392.3	1252.7	4722.7	473.9	375.7	4338.6	498.7	3350.8		312.4	2228.1	6869.1	216.1	7261.1	10207.5	1333.2	13520		0.0184802	0.0508694	0.346297	0.0248618	0.097314	0.352371	0.0332323		0.302572	0.0208115	0.154836	1.24107	0.0235201	0.52249	1.40648	0.0837006	1.39908		27.7231	0.363753	2.29451	0.984103	22.1542	1.36825	3.66376	0.985527
P48449	LSS	Lanosterol synthase OS=Homo sapiens OX=9606 GN=LSS PE=1 SV=1	34	13		78.3	1113.1	2564.2	145.9	314.5	2006.3	305	2105.1		57.6	661.6	2310.7	59.8	2492.4	3022.4	359.6	4319.3		0.00368851	0.0452006	0.188023	0.00765421	0.0814619	0.162947	0.0203245		0.190087	0.00383721	0.0459761	0.417486	0.00650856	0.179347	0.416452	0.0225763	0.446971		18.9172	0.185107	2.28029	0.96472	21.3412	0.431143	3.89047	0.991206
P13073	COX4I1	Cytochrome c oxidase subunit 4 isoform 1, mitochondrial OS=Homo sapiens OX=9606 GN=COX4I1 PE=1 SV=1	56	11		41.4	859.1	2939.4	58.7	204	2437.6	125	2107.9		44.5	362.4	4946.5	42.8	2714.5	7140.3	251.8	8434.5		0.00195025	0.0348862	0.215535	0.00307952	0.0528402	0.197976	0.00832972		0.19034	0.00296451	0.025184	0.893709	0.0046583	0.195329	0.983851	0.0158084	0.87282		26.5795	0.210884	3.02145	0.983922	27.8205	0.945948	4	0.997175
Q16543	CDC37	Hsp90 co-chaperone Cdc37 OS=Homo sapiens OX=9606 GN=CDC37 PE=1 SV=1	35	13		78.3	294.2	740.8	73.6	65.5	736.4	93.5	546.4		72.8	874.4	3462.4	58	3953.3	5641.5	346.1	8349		0.00368851	0.0119468	0.05432	0.00386121	0.0169658	0.0598087	0.00623063		0.049339	0.00484981	0.060764	0.625569	0.00631265	0.284469	0.777334	0.0217288	0.863973		28.6014	0.0628297	1.64604	0.978945	22.0526	0.761394	4	0.961086
Q92598	HSPH1	Heat shock protein 105 kDa OS=Homo sapiens OX=9606 GN=HSPH1 PE=1 SV=1	16	10		52.4	165.2	545.3	47.1	32.7	601.6	58.5	324.1		50	268.6	941.1	28.3	926.7	1598.4	138.1	1809.6		0.00246843	0.00670841	0.0399847	0.00247096	0.00846997	0.0488605	0.00389831		0.0292657	0.00333091	0.0186656	0.170033	0.00308014	0.066683	0.220241	0.00867016	0.187261		51.8866	0.0565266	1.38868	0.988367	24.834	0.201604	2.81205	0.97767
P41252	IARS1	Isoleucine--tRNA ligase, cytoplasmic OS=Homo sapiens OX=9606 GN=IARS1 PE=1 SV=2	36	15		99.1	246.2	1038	92.2	110.4	1050.5	138	732.8		120.6	590.8	2313.5	89.7	1790.2	3367.3	303.5	3725.8		0.00466834	0.00999764	0.0761125	0.004837	0.0285959	0.0853191	0.00919602		0.0661706	0.00803416	0.041056	0.417992	0.00976284	0.128818	0.463975	0.0190543	0.385554		28.9502	0.0878644	1.70983	0.989916	27.6437	0.454935	2.56249	0.995684
Q9UJW0	DCTN4	Dynactin subunit 4 OS=Homo sapiens OX=9606 GN=DCTN4 PE=1 SV=1	31	11		59.4	322.8	1084.2	84.6	101.7	982.2	116	810.5		67.1	976.4	5567.5	34.5	5194.1	7972.3	316.4	11429.5		0.00279818	0.0131082	0.0795002	0.00443829	0.0263424	0.0797719	0.00772998		0.0731868	0.00447009	0.0678522	1.00591	0.00375494	0.373754	1.09849	0.0198641	1.18275		24.9187	0.0827721	2.30574	0.986066	23.0931	1.10854	4	0.986544
A0A1B0GUA3	KIFBP	KIF-binding protein OS=Homo sapiens OX=9606 GN=KIFBP PE=1 SV=1	22	10		37.5	225.7	883.7	35.1	86.9	883.8	87.4	668.6		47.3	512	2643.1	31.2	1974.8	3870.5	176.7	4440.2		0.00176653	0.00916518	0.0647983	0.00184142	0.0225089	0.0717801	0.00582414		0.0603735	0.00315104	0.03558	0.477542	0.00339577	0.142102	0.53331	0.0110935	0.459482		26.5026	0.0716405	2.16715	0.992248	26.8071	0.514634	3.07678	0.99604
P05455	SSB	Lupus La protein OS=Homo sapiens OX=9606 GN=SSB PE=1 SV=2	32	12		180.7	461.1	1408.1	161.5	119.2	1421.4	208.3	915.2		157.3	821.3	2308.1	106.6	2485	3761.5	482.9	5077.5		0.0085123	0.0187243	0.103251	0.00847262	0.0308752	0.115443	0.0138807		0.082641	0.0104791	0.057074	0.417016	0.0116022	0.178814	0.518291	0.0303173	0.525431		36.8827	0.128817	1.37018	0.984203	22.3354	0.49175	4	0.968882
P51148	RAB5C	Ras-related protein Rab-5C OS=Homo sapiens OX=9606 GN=RAB5C PE=1 SV=2	29	4		83.4	458.5	3144	112.3	168.9	2654.2	157.7	2278.2		101.7	460.5	3228	84.7	2019.7	4791.4	353.5	5663.2		0.00392875	0.0186187	0.230537	0.00589149	0.0437485	0.215568	0.0105088		0.205718	0.00677508	0.0320012	0.583219	0.00921865	0.145332	0.6602	0.0221933	0.58604		28.0107	0.224315	4	0.993199	26.9064	0.627895	3.89531	0.993867
Q16836	HADH	Hydroxyacyl-coenzyme A dehydrogenase, mitochondrial OS=Homo sapiens OX=9606 GN=HADH PE=1 SV=3	35	10		70.8	408.3	1767.7	73.1	95.5	1497.7	107.3	1175.8		53.8	422.9	3949.5	53.6	2499.1	5876.4	273.7	7304.5		0.0033352	0.0165802	0.129619	0.00383498	0.0247364	0.12164	0.00715023		0.106173	0.00358406	0.0293883	0.713576	0.00583376	0.179829	0.8097	0.0171834	0.755886		30.0736	0.12767	3.01759	0.986953	26.4298	0.778202	4	0.993342
P26196	DDX6	Probable ATP-dependent RNA helicase DDX6 OS=Homo sapiens OX=9606 GN=DDX6 PE=1 SV=2	23	9		61.3	178	622.4	66.1	77.5	662.1	61.4	398.1		69.4	730.1	6209.1	69.7	3294.1	9966.6	347.3	9834.9		0.00288768	0.00722819	0.0456382	0.00346774	0.0200741	0.0537742	0.00409156		0.0359478	0.00462331	0.0507363	1.12183	0.00758606	0.237035	1.37328	0.0218041	1.01774		36.7671	0.0595669	1.27114	0.994162	33.3707	1.30017	2.71839	0.990484
P30419	NMT1	Glycylpeptide N-tetradecanoyltransferase 1 OS=Homo sapiens OX=9606 GN=NMT1 PE=1 SV=2	18	7		48.8	122.2	324.9	47.2	29.2	353.4	42.2	247		130.7	276.3	1492.8	38.6	847.8	2202	153.3	2251.9		0.00229884	0.00496228	0.0238237	0.00247621	0.0075634	0.0287023	0.00281211		0.0223037	0.00870701	0.0192007	0.269712	0.00420118	0.0610055	0.30341	0.00962444	0.233032		32.6471	0.0303668	1.46307	0.971815	32.0983	0.29718	2.63021	0.995812
P15311	EZR	Ezrin OS=Homo sapiens OX=9606 GN=EZR PE=1 SV=4	37	11		91.5	276	793.5	77.6	98.7	684.4	95.5	543.4		98	492.5	2205.2	95	1765.2	3335.1	321.9	3876.8		0.00431032	0.0112078	0.0581843	0.00407105	0.0255653	0.0555853	0.00636391		0.0490681	0.00652859	0.0342249	0.398425	0.0103397	0.127019	0.459538	0.0202094	0.40118		22.1859	0.0595882	1.74672	0.987492	25.9498	0.437935	3.11767	0.991325
P62241	RPS8	40S ribosomal protein S8 OS=Homo sapiens OX=9606 GN=RPS8 PE=1 SV=2	29	6		261.2	661.4	1559.2	216.7	125	1420.1	253.1	1114.6		203.2	1502.5	3850.3	133.8	4009.1	6306.9	702.2	8276.8		0.0123044	0.026858	0.11433	0.0113685	0.0323775	0.115337	0.016866		0.100647	0.0135368	0.104412	0.695653	0.0145626	0.288485	0.869018	0.0440853	0.856501		27.7171	0.126788	1.55271	0.955583	22.5824	0.815916	4	0.970503
Q9Y371	SH3GLB1	Endophilin-B1 OS=Homo sapiens OX=9606 GN=SH3GLB1 PE=1 SV=1	26	9		13.8	82.2	537.9	14.6	28.7	469.3	21.5	352.8		20.7	123.1	2584.3	13.3	1487	3475.9	27.7	4791		0.000650082	0.00333796	0.0394421	0.000765946	0.00743389	0.0381154	0.00143271		0.0318573	0.001379	0.00855449	0.466918	0.00144756	0.107001	0.478939	0.00173905	0.495783		31.2126	0.0393798	3.04244	0.995326	26.4573	0.49121	4	0.993874
O43852	CALU	Calumenin OS=Homo sapiens OX=9606 GN=CALU PE=1 SV=2	37	11		127.3	412.8	1398.2	115	90.3	1342	143.1	955.2		102.4	480.9	3880	74.5	2276.4	5763.4	363.2	6207.7		0.00599677	0.0167629	0.102525	0.00603314	0.0233895	0.108994	0.00953587		0.086253	0.00682171	0.0334188	0.701019	0.00810849	0.163804	0.79413	0.0228023	0.642386		31.4	0.112147	2.13864	0.982149	30.1052	0.763881	3.03467	0.995661
Q8WUM0	NUP133	Nuclear pore complex protein Nup133 OS=Homo sapiens OX=9606 GN=NUP133 PE=1 SV=2	12	10		32.2	126.8	701.9	32.4	54.7	635.1	63.3	521.8		28.4	225.9	890.1	21.2	726.7	1466	117.8	1566.8		0.00151686	0.00514907	0.0514676	0.00169977	0.0141684	0.0515813	0.00421817		0.0471177	0.00189196	0.0156983	0.160819	0.00230738	0.0522915	0.201998	0.00739569	0.162136		26.5328	0.0524295	3.07606	0.991901	28.0958	0.189326	2.50617	0.984631
O43143	DHX15	Pre-mRNA-splicing factor ATP-dependent RNA helicase DHX15 OS=Homo sapiens OX=9606 GN=DHX15 PE=1 SV=2	22	12		171.4	395.3	1490	146.9	80.3	1562.9	188.2	871.7		135.8	871	3224.1	69.6	2733.2	5096.1	457.9	5971.3		0.0080742	0.0160523	0.109256	0.00770667	0.0207993	0.126935	0.0125412		0.0787131	0.00904676	0.0605277	0.582514	0.00757518	0.196674	0.702184	0.0287478	0.617923		45.7304	0.140385	1.5835	0.982976	25.2873	0.657874	3.18848	0.986033
Q969Q5	RAB24	Ras-related protein Rab-24 OS=Homo sapiens OX=9606 GN=RAB24 PE=1 SV=1	32	10		118.2	586.6	2800.9	94.8	193.9	2219	170.4	2203.8		59.5	285	2294.4	49.4	1610.7	3430.5	195.6	4496.7		0.00556809	0.0238205	0.205379	0.0049734	0.0502241	0.180222	0.0113551		0.198999	0.00396379	0.0198053	0.414541	0.00537664	0.115902	0.472683	0.0122801	0.465328		25.2314	0.198512	4	0.98113	25.4818	0.459654	4	0.989387
Q9NRG9	AAAS	Aladin OS=Homo sapiens OX=9606 GN=AAAS PE=1 SV=1	30	11		61.8	747.7	3592.1	98.5	274.4	3097.7	203.2	2545.6		78	895.7	3439.7	62.2	3383	6108.1	569	6743.8		0.00291124	0.0303625	0.263395	0.00516751	0.0710752	0.251588	0.0135408		0.229863	0.00519622	0.0622442	0.621468	0.00676977	0.243432	0.841626	0.0357228	0.697863		26.7761	0.262029	2.89349	0.993354	25.413	0.758206	2.76015	0.971329
P62979	RPS27A	Ubiquitin-40S ribosomal protein S27a OS=Homo sapiens OX=9606 GN=RPS27A PE=1 SV=2	41	6		132.5	672.3	2088.7	139.5	168.3	1791.6	189.5	1510.5		124	1198.1	3898.7	115.2	4503.3	5374.4	740	7578.8		0.00624173	0.0273006	0.153156	0.00731846	0.0435931	0.145509	0.0126279		0.136396	0.00826066	0.0832586	0.704398	0.0125382	0.324046	0.74053	0.0464585	0.784271		25.7485	0.154453	2.4445	0.980183	20.9709	0.750387	3.76584	0.988658
Q15021	NCAPD2	Condensin complex subunit 1 OS=Homo sapiens OX=9606 GN=NCAPD2 PE=1 SV=3	24	13		32.8	260.3	664.5	37.4	93.1	688.8	65.2	509.6		43.6	345.3	1878.3	33.3	1208.3	2788	158.8	2655.7		0.00154512	0.0105702	0.0487252	0.00196208	0.0241148	0.0559427	0.00434478		0.046016	0.00290456	0.0239957	0.339362	0.00362433	0.0869462	0.384154	0.00996974	0.274818		22.9746	0.0558911	1.69284	0.995198	34.2044	0.384712	2.19462	0.998463
Q92616	GCN1	eIF-2-alpha kinase activator GCN1 OS=Homo sapiens OX=9606 GN=GCN1 PE=1 SV=6	18	10		59.8	169.8	602.3	55.9	63.7	615.8	77.6	425.8		65.2	423.9	1413.3	42.1	1288.7	2105.4	180.8	2405.2		0.00281702	0.00689521	0.0441643	0.00293263	0.0164996	0.0500138	0.00517109		0.038449	0.00434351	0.0294578	0.255348	0.00458211	0.0927316	0.2901	0.0113509	0.248895		29.7015	0.0521037	1.59978	0.990399	25.4117	0.281203	2.56114	0.993949
Q86Y39	NDUFA11	NADH dehydrogenase [ubiquinone] 1 alpha subcomplex subunit 11 OS=Homo sapiens OX=9606 GN=NDUFA11 PE=1 SV=3	32	6		41.1	391.3	2607	61.1	131.7	2175.7	124.3	1796.4		47.5	108	1714.9	28.7	1416	2878.6	86.5	4035		0.00193611	0.0158898	0.191161	0.00320543	0.034113	0.176705	0.00828308		0.162212	0.00316437	0.00750516	0.30984	0.00312367	0.101892	0.396638	0.00543062	0.417551		29.4021	0.185134	3.64078	0.992821	24.6316	0.379852	4	0.964491
Q99459	CDC5L	Cell division cycle 5-like protein OS=Homo sapiens OX=9606 GN=CDC5L PE=1 SV=2	16	11		83.1	163.6	672.7	65.8	67.5	663.4	81.2	436		70.3	359.6	2154	53.3	1189.4	3243.3	212.8	3179.2		0.00391462	0.00664344	0.0493265	0.003452	0.0174839	0.0538798	0.00541099		0.0393701	0.00468326	0.0249894	0.389174	0.00580111	0.0855862	0.446889	0.01336	0.328991		32.0802	0.0574617	1.56665	0.99049	33.7715	0.438086	2.49286	0.996114
Q12797	ASPH	Aspartyl/asparaginyl beta-hydroxylase OS=Homo sapiens OX=9606 GN=ASPH PE=1 SV=3	21	9		41.9	198.2	1299	45.7	78.1	1013.5	87.8	976.9		35.5	271.5	1827.6	24.6	1243.7	2866	164.9	3213.3		0.0019738	0.00804847	0.0952507	0.00239752	0.0202295	0.0823141	0.0058508		0.0882125	0.00236495	0.0188671	0.330202	0.00267743	0.0894935	0.394902	0.0103527	0.332519		26.387	0.0906749	4	0.984302	27.6509	0.368868	3.33799	0.990124
P62937	PPIA	Peptidyl-prolyl cis-trans isomerase A OS=Homo sapiens OX=9606 GN=PPIA PE=1 SV=2	41	9		312.9	984.4	2926.6	352.4	190.3	3125.8	352	1833.4		311.7	1176.3	5046.5	191.2	4399.6	8700.3	777.3	10339.9		0.0147399	0.0399743	0.214596	0.0184876	0.0492916	0.25387	0.0234565		0.165553	0.0207649	0.0817437	0.911776	0.02081	0.316584	1.1988	0.0488002	1.07		45.4196	0.28888	1.3758	0.98284	24.4769	1.07923	4	0.973031
Q13561	DCTN2	Dynactin subunit 2 OS=Homo sapiens OX=9606 GN=DCTN2 PE=1 SV=4	33	12		37.2	192.9	676.5	44.9	74.8	690	59.8	481.3		42.8	466.6	3461.9	38	2262.7	6002.1	176.8	5790		0.00175239	0.00783325	0.0496051	0.00235555	0.0193747	0.0560402	0.00398494		0.0434606	0.00285126	0.0324251	0.625479	0.00413587	0.162818	0.82702	0.0110998	0.599162		28.1425	0.0571863	1.72645	0.995902	33.5103	0.775111	2.35761	0.981681
Q9NX40	OCIAD1	OCIA domain-containing protein 1 OS=Homo sapiens OX=9606 GN=OCIAD1 PE=1 SV=1	41	10		21.3	244.5	1559.4	17.6	131.2	1316.9	45.9	1136.6		35.6	401.2	3228.5	24.1	2400	4759.2	210.4	6300.6		0.00100339	0.00992861	0.114345	0.000923332	0.0339835	0.106955	0.00305867		0.102633	0.00237161	0.0278803	0.583309	0.00262302	0.172698	0.655763	0.0132093	0.652		25.1605	0.111767	3.29098	0.996175	25.0181	0.641799	4	0.990853
Q96E39	RBMXL1	RNA binding motif protein, X-linked-like-1 OS=Homo sapiens OX=9606 GN=RBMXL1 PE=1 SV=1	44	2		4.6	12.3	67	5.2	10.6	60.9	5.1	55.5		4.7	31.1	327.7	3.3	136	453.9	18	455.6		0.000216694	0.000499476	0.00491285	0.000272803	0.00274562	0.00494615	0.000339853		0.00501156	0.000313106	0.00216121	0.0592072	0.000359168	0.00978621	0.0625422	0.00113007	0.0471465		18.7874	0.00500896	3.48819	0.993425	34.5776	0.0623934	2.99025	0.999556
F8W7Q4	FAM162A	Protein FAM162A OS=Homo sapiens OX=9606 GN=FAM162A PE=1 SV=1	66	8		196	1695.5	9833.3	240.5	494.2	7836.8	506.7	7393.9		132.8	3249.3	12615.8	147.6	19106.7	17917.1	1328.5	36240.6		0.00923304	0.0688506	0.721038	0.0126171	0.128008	0.636486	0.0337654		0.667657	0.0088469	0.225801	2.27936	0.0160646	1.37487	2.46877	0.0834055	3.75026		27.6098	0.693941	4	0.986059	19.6077	2.83296	4	0.900751
O75390	CS	Citrate synthase, mitochondrial OS=Homo sapiens OX=9606 GN=CS PE=1 SV=2	36	10		299.3	630.1	3277	251.1	118.7	3043.4	302.5	1804.5		199.9	702.1	3885	144.3	2659.1	6532.8	507	6959.1		0.0140992	0.025587	0.24029	0.0131732	0.0307457	0.247178	0.0201579		0.162943	0.013317	0.0487905	0.701922	0.0157054	0.191342	0.900145	0.0318303	0.720143		39.9868	0.25664	2.53283	0.984696	29.0053	0.826026	2.94535	0.980834
P31350	RRM2	Ribonucleoside-diphosphate reductase subunit M2 OS=Homo sapiens OX=9606 GN=RRM2 PE=1 SV=1	34	8		39.4	112.4	346.9	35.1	59.8	333.1	50.5	260.2		37.6	430.8	3252.5	44	2231.5	4766.8	157.1	5583.4		0.00185603	0.00456432	0.0254368	0.00184142	0.0154894	0.0270536	0.00336521		0.0234956	0.00250485	0.0299372	0.587645	0.00478891	0.160573	0.65681	0.00986301	0.577782		18.3449	0.0269318	1.94093	0.986887	26.7043	0.629045	3.57952	0.996111
Q8NBU5	ATAD1	ATPase family AAA domain-containing protein 1 OS=Homo sapiens OX=9606 GN=ATAD1 PE=1 SV=1	26	10		13.5	179.3	1221.3	25.8	100.8	1022.8	63	898.5		32.4	292.3	2084.2	31.2	1220.3	3025.7	183.9	3231.3		0.00063595	0.00728098	0.0895532	0.00135352	0.0261093	0.0830694	0.00419818		0.0811331	0.00215843	0.0203126	0.376563	0.00339577	0.0878097	0.416907	0.0115456	0.334382		25.0411	0.0871421	3.46759	0.994716	30.521	0.406315	2.90263	0.997348
P22307	SCP2	Non-specific lipid-transfer protein OS=Homo sapiens OX=9606 GN=SCP2 PE=1 SV=2	26	11		76	564.6	3612.9	93.5	137	3038.9	150.9	2415.3		78.5	280.1	3502.8	46.6	2006.3	5910.9	232.6	6687.4		0.00358016	0.0229272	0.26492	0.0049052	0.0354858	0.246812	0.0100556		0.218098	0.00522953	0.0194648	0.632868	0.00507189	0.144368	0.814454	0.014603	0.692027		31.7306	0.257448	3.77492	0.992408	27.9596	0.735548	4	0.981087
P28074	PSMB5	Proteasome subunit beta type-5 OS=Homo sapiens OX=9606 GN=PSMB5 PE=1 SV=3	23	8		30.5	121.1	550.7	38.8	68.2	593.1	52.3	398.7		67.9	524.8	2882.1	66.1	1662.8	4071.3	305.3	4236.2		0.00143677	0.00491761	0.0403807	0.00203553	0.0176652	0.0481702	0.00348516		0.036002	0.00452338	0.0364695	0.520723	0.00719424	0.119651	0.560978	0.0191673	0.438371		28.6966	0.0483702	1.68251	0.991944	31.5753	0.557949	2.65434	0.998263
O60664	PLIN3	Perilipin-3 OS=Homo sapiens OX=9606 GN=PLIN3 PE=1 SV=3	27	11		159.1	2141.6	5125.1	335.2	770.5	4464.5	814.1	4078.9		69.8	611.6	2287.7	48.2	2134.4	3515.8	276.2	3762.6		0.00749478	0.0869657	0.375804	0.0175853	0.199575	0.362596	0.0542498		0.368318	0.00464995	0.0425014	0.41333	0.00524603	0.153586	0.484437	0.0173403	0.389362		17.8382	0.384886	2.00171	0.988104	26.9772	0.468281	2.26715	0.994036
P61247	RPS3A	40S ribosomal protein S3a OS=Homo sapiens OX=9606 GN=RPS3A PE=1 SV=2	35	13		594.3	1409.7	4973.1	586	342	5546.1	626.6	3090		606.3	2550	7353.3	400.2	6926.3	12701.9	1640.3	14700.7		0.0279959	0.0572448	0.364658	0.0307428	0.088585	0.450441	0.0417552		0.279022	0.0403906	0.177205	1.32856	0.0435573	0.498399	1.75018	0.102981	1.52126		51.3746	0.526295	1.31323	0.985973	24.8231	1.59629	2.9376	0.969226
Q7KZN9	COX15	Cytochrome c oxidase assembly protein COX15 homolog OS=Homo sapiens OX=9606 GN=COX15 PE=1 SV=1	48	8		56	527.4	3052.5	59.1	199.3	2445.5	139.2	2295.7		69.8	670.5	8142.8	75.2	8203.6	9330.5	505.9	16807.2		0.00263801	0.0214166	0.223828	0.00310051	0.0516228	0.198618	0.00927598		0.207298	0.00464995	0.0465945	1.4712	0.00818468	0.59031	1.28564	0.0317613	1.73925		25.9368	0.214652	4	0.988683	21.7899	1.50895	4	0.965288
Q13724	MOGS	Mannosyl-oligosaccharide glucosidase OS=Homo sapiens OX=9606 GN=MOGS PE=1 SV=5	26	13		102.3	588.5	3145.3	133.6	260.6	2558.6	216.1	2395.4		59.4	687.3	3092.1	48.1	2557.8	4225.3	400.6	5558.6		0.00481908	0.0238977	0.230633	0.00700893	0.0675007	0.207803	0.0144004		0.216301	0.00395712	0.047762	0.558665	0.00523515	0.184053	0.582198	0.0251504	0.575216		24.2641	0.222577	3.81617	0.987746	23.8323	0.581215	4	0.99517
Q9H2D1	SLC25A32	Mitochondrial folate transporter/carrier OS=Homo sapiens OX=9606 GN=SLC25A32 PE=1 SV=2	41	9		23.3	314.7	2008.2	25	132.1	1605.1	85.1	1562.6		27.6	1460.6	2870.6	53.5	6278.1	3586.3	611.2	6743.2		0.0010976	0.0127793	0.147254	0.00131155	0.0342166	0.130362	0.00567088		0.1411	0.00183866	0.1015	0.518646	0.00582288	0.451756	0.494151	0.0383722	0.697801		25.7659	0.142482	4	0.988137	14.3244	0.570858	4	0.951402
P54709	ATP1B3	Sodium/potassium-transporting ATPase subunit beta-3 OS=Homo sapiens OX=9606 GN=ATP1B3 PE=1 SV=1	24	10		24.8	167.7	798.4	24.2	43.8	674.7	45.2	520.6		34.6	419.7	1367.1	12.4	1554.8	2386.7	165	3121.7		0.00116826	0.00680993	0.0585436	0.00126958	0.0113451	0.0547975	0.00301203		0.0470093	0.00230499	0.0291659	0.247001	0.0013496	0.111879	0.32886	0.010359	0.32304		30.4448	0.057614	2.94031	0.989373	22.2889	0.302665	4	0.96508
Q96L92	SNX27	Sorting nexin-27 OS=Homo sapiens OX=9606 GN=SNX27 PE=1 SV=2	26	11		12.1	77.3	396.2	19.8	52.7	382.7	29.5	305.1		39	529.7	3819.5	29.9	3013.3	5186.4	247.5	7086.9		0.000569999	0.00313898	0.0290518	0.00103875	0.0136504	0.031082	0.00196581		0.02755	0.00259811	0.03681	0.690088	0.00325428	0.216829	0.714626	0.0155385	0.733368		21.8442	0.0305799	2.53512	0.996628	24.2426	0.724284	4	0.995327
P46783	RPS10	40S ribosomal protein S10 OS=Homo sapiens OX=9606 GN=RPS10 PE=1 SV=1	49	11		91.5	304.5	1262.2	91.7	111.1	1173.8	112	851.8		92	511.4	4070.7	48.5	2348.2	6870.5	220.2	7478.4		0.00431032	0.0123651	0.0925523	0.00481077	0.0287772	0.0953332	0.00746343		0.0769161	0.00612888	0.0355383	0.735474	0.00527868	0.168971	0.946676	0.0138245	0.773881		28.5823	0.098791	2.04262	0.992945	28.8581	0.854848	3.6476	0.981304
P54802	NAGLU	Alpha-N-acetylglucosaminidase OS=Homo sapiens OX=9606 GN=NAGLU PE=1 SV=2	24	10		16.7	60.4	225.6	13.8	22.8	182.3	14.7	160.9		25.8	323.6	1333	32.3	1624.9	1817.9	112.6	2905.7		0.000786693	0.00245271	0.0165424	0.000723976	0.00590566	0.014806	0.000979576		0.014529	0.00171875	0.0224877	0.24084	0.00351549	0.116924	0.250486	0.00706922	0.300688		23.1301	0.0160201	2.53978	0.985874	20.7217	0.265484	4	0.975342
P13667	PDIA4	Protein disulfide-isomerase A4 OS=Homo sapiens OX=9606 GN=PDIA4 PE=1 SV=2	26	13		133.9	367.3	1523.4	129	94.6	1285.2	201.8	1005.3		98.7	561.2	1602.9	53.5	1653.4	2656.8	325.4	3507.8		0.00630768	0.0149153	0.111705	0.0067676	0.0245033	0.104381	0.0134475		0.0907769	0.00657522	0.038999	0.289604	0.00582288	0.118974	0.366076	0.0204292	0.362995		29.3017	0.110821	2.61751	0.973701	22.762	0.343362	4	0.968791
Q8TCJ2	STT3B	Dolichyl-diphosphooligosaccharide--protein glycosyltransferase subunit STT3B OS=Homo sapiens OX=9606 GN=STT3B PE=1 SV=1	33	11		45.4	285.6	1163.8	59	114.4	976.8	95.1	801.7		53.1	313.6	1431.6	51.9	1477.1	1977.1	215.1	2269.8		0.00213867	0.0115976	0.085337	0.00309526	0.0296319	0.0793334	0.00633725		0.0723922	0.00353743	0.0217928	0.258654	0.00564873	0.106288	0.272422	0.0135044	0.234884		24.5135	0.0843655	2.34052	0.99128	23.8892	0.270075	2.53732	0.998359
P49915	GMPS	GMP synthase [glutamine-hydrolyzing] OS=Homo sapiens OX=9606 GN=GMPS PE=1 SV=1	28	13		60	303.7	922.9	60.1	73.9	1014.3	89.6	610.9		102.5	806.6	3457	58.5	2694.1	5395.8	313.6	6123.9		0.00282644	0.0123326	0.0676727	0.00315297	0.0191416	0.082379	0.00597075		0.0551633	0.00682837	0.0560524	0.624593	0.00636707	0.193861	0.743479	0.0196884	0.633714		41.5654	0.090535	1.41511	0.991836	26.6153	0.700232	3.04061	0.989724
Q9UQ80	PA2G4	Proliferation-associated protein 2G4 OS=Homo sapiens OX=9606 GN=PA2G4 PE=1 SV=3	32	12		228	712.4	2267.1	248.8	152.5	2463.1	254.7	1441.6		226.9	1376	5170.7	186.5	4398.7	8236.9	706.4	9461.3		0.0107405	0.028929	0.166238	0.0130526	0.0395006	0.200047	0.0169726		0.130174	0.0151157	0.0956213	0.934216	0.0202984	0.316519	1.13495	0.044349	0.979076		44.9643	0.224427	1.41262	0.98567	25.7076	1.06233	2.99408	0.985848
Q12907	LMAN2	Vesicular integral-membrane protein VIP36 OS=Homo sapiens OX=9606 GN=LMAN2 PE=1 SV=1	32	10		53.5	467.7	2227.6	74	127.2	1981.7	125.2	1562.1		84.2	1028.1	2453.7	115.2	3592	4058.5	813.8	5286.9		0.00252024	0.0189923	0.163341	0.00388219	0.0329474	0.160949	0.00834305		0.141055	0.00560926	0.071445	0.443322	0.0125382	0.258471	0.559215	0.0510918	0.5471		29.4438	0.164732	3.15802	0.991942	19.4399	0.524835	3.00421	0.970242
P61106	RAB14	Ras-related protein Rab-14 OS=Homo sapiens OX=9606 GN=RAB14 PE=1 SV=4	24	9		47.4	263.3	1779.5	60.2	78	1456.3	83.9	1235.6		53.5	433.4	3120	36.5	1902.9	5098.5	253.3	5467.7		0.00223289	0.010692	0.130484	0.00315822	0.0202036	0.118277	0.00559091		0.111573	0.00356408	0.0301179	0.563706	0.00397262	0.136928	0.702515	0.0159026	0.565809		29.5935	0.124936	4	0.990957	29.4322	0.647691	3.20474	0.985957
Q9Y6M1	IGF2BP2	Insulin-like growth factor 2 mRNA-binding protein 2 OS=Homo sapiens OX=9606 GN=IGF2BP2 PE=1 SV=2	31	7		6.6	51	170.7	14.3	20.8	161.7	22.9	129.4		12.5	112.6	1050.5	11	569.5	1655.8	45	1565		0.000310909	0.002071	0.0125168	0.000750207	0.00538762	0.0131329	0.00152601		0.0116846	0.000832728	0.00782482	0.189799	0.00119723	0.0409798	0.22815	0.00282518	0.16195		22.9159	0.0134392	1.98039	0.991243	35.2329	0.220838	2.46351	0.993923
P12004	PCNA	Proliferating cell nuclear antigen OS=Homo sapiens OX=9606 GN=PCNA PE=1 SV=1	29	6		156.2	501.5	1992.2	158.8	125.9	2115.3	190.1	1338.6		153.9	1044.6	6573	75	4424.8	10407.6	576.5	11934.1		0.00735817	0.0203648	0.14608	0.00833097	0.0326107	0.1718	0.0126678		0.120873	0.0102525	0.0725916	1.18758	0.00816291	0.318397	1.43405	0.0361937	1.23497		36.8519	0.176601	1.86205	0.986856	26.9487	1.32904	3.68876	0.988435
Q16740	CLPP	ATP-dependent Clp protease proteolytic subunit, mitochondrial OS=Homo sapiens OX=9606 GN=CLPP PE=1 SV=1	19	7		36.9	124.9	529.3	25.1	37.5	445.8	44	382.5		30.6	300.1	2968.9	16.5	2304.1	4028.3	157.3	5890.4		0.00173826	0.00507192	0.0388115	0.0013168	0.00971326	0.0362068	0.00293206		0.0345391	0.00203852	0.0208546	0.536406	0.00179584	0.165797	0.555053	0.00987557	0.609551		26.5889	0.0381521	3.14167	0.984384	24.3015	0.575216	4	0.988437
A0A1B0GW68	ASAH1	Acid ceramidase OS=Homo sapiens OX=9606 GN=ASAH1 PE=1 SV=1	45	9		5.6	97	586.1	2.2	31.5	498.9	20.5	442		23.5	1517.4	6061.2	63.4	8598.6	7892.4	558.9	16171.4		0.000263801	0.00393896	0.0429765	0.000115416	0.00815914	0.0405195	0.00136607		0.0399119	0.00156553	0.105447	1.09511	0.00690038	0.618733	1.08748	0.0350887	1.67345		27.6837	0.0423543	4	0.99339	19.7009	1.28602	4	0.912899
P62072	TIMM10	Mitochondrial import inner membrane translocase subunit Tim10 OS=Homo sapiens OX=9606 GN=TIMM10 PE=1 SV=1	40	9		8.3	80.5	481.9	1	30.9	409.6	9.9	328.3		14.2	590.3	4910.9	18.5	4180.8	7107.1	175.5	10787.6		0.000390991	0.00326893	0.0353359	5.2462e-05	0.00800373	0.0332667	0.000659714		0.0296449	0.000945979	0.0410213	0.887277	0.00201352	0.30084	0.979277	0.0110182	1.11632		28.5839	0.0347056	3.10067	0.995311	23.8134	1.00578	4	0.975868
P55735	SEC13	Protein SEC13 homolog OS=Homo sapiens OX=9606 GN=SEC13 PE=1 SV=3	21	9		14.8	96.2	415.6	25.5	29.8	362.4	36.3	280		17.4	270.4	2152.1	26.9	1543	3282.4	132	3930.3		0.000697189	0.00390647	0.0304743	0.00133778	0.00771881	0.0294333	0.00241895		0.0252835	0.00115916	0.0187907	0.388831	0.00292776	0.11103	0.452277	0.00828719	0.406716		28.5301	0.0308019	2.50767	0.988926	25.6999	0.425493	4	0.992542
Q9UBB4	ATXN10	Ataxin-10 OS=Homo sapiens OX=9606 GN=ATXN10 PE=1 SV=1	39	12		60.5	289	855	58.1	84.3	801.2	79.1	609.7		58.8	692.8	3683.5	43	3433.5	5704.2	272.7	7367.7		0.00285	0.0117357	0.0626939	0.00304804	0.0218354	0.0650716	0.00527105		0.0550549	0.00391715	0.0481442	0.665516	0.00468007	0.247066	0.785973	0.0171206	0.762426		26.1625	0.0677175	1.88558	0.991316	23.4534	0.748529	4	0.987492
H3BNC9	#VALUE!	Uncharacterized protein OS=Homo sapiens OX=9606 PE=3 SV=2	20	5		125.8	305.6	746.2	131.2	56	672.7	129	471.8		98	314.6	1795.1	63.8	1265	3122.5	248.2	3705.2		0.00592611	0.0124097	0.054716	0.00688302	0.0145051	0.0546351	0.00859627		0.0426028	0.00652859	0.0218623	0.32433	0.00694392	0.0910262	0.430245	0.0155824	0.383422		34.3198	0.0643995	1.24783	0.954427	26.1565	0.387993	4	0.9723
Q01105	SET	Protein SET OS=Homo sapiens OX=9606 GN=SET PE=1 SV=3	25	9		25.8	161.7	354	43	43.8	351.2	59.9	250.7		32.2	619.4	3448.6	42.8	2388.6	7682.4	229.7	6397.9		0.00121537	0.00656628	0.0259575	0.00225587	0.0113451	0.0285236	0.0039916		0.0226378	0.00214511	0.0430435	0.623076	0.0046583	0.171878	1.05855	0.014421	0.662069		27.2663	0.0312241	1.25759	0.993256	65.0054	1.22334	1.32846	0.949442
F5GZS6	SLC3A2	4F2 cell-surface antigen heavy chain OS=Homo sapiens OX=9606 GN=SLC3A2 PE=1 SV=1	28	12		101.8	461.7	2708.1	127.7	243.5	2411.9	165.6	1768		114.9	959.5	4545.6	104.7	3660.5	6163.5	535.9	6618.5		0.00479553	0.0187486	0.198575	0.0066994	0.0630715	0.195889	0.0110352		0.159647	0.00765444	0.0666778	0.821276	0.0113954	0.2634	0.849259	0.0336447	0.684897		27.9855	0.203282	2.26346	0.996733	28.1816	0.860732	2.35041	0.99946
P50995	ANXA11	Annexin A11 OS=Homo sapiens OX=9606 GN=ANXA11 PE=1 SV=1	27	10		38.6	227.4	1241.7	46	76.3	1174.2	68.8	744.8		59.4	411	4394.4	40.3	1824.9	6837.5	195.9	5404.9		0.00181834	0.00923422	0.0910491	0.00241325	0.0197633	0.0953657	0.00458468		0.0672542	0.00395712	0.0285613	0.793958	0.0043862	0.131315	0.942129	0.0122989	0.559311		35.58	0.0990145	2.16795	0.996708	44.5478	0.961651	2.18314	0.998592
Q07666	KHDRBS1	KH domain-containing, RNA-binding, signal transduction-associated protein 1 OS=Homo sapiens OX=9606 GN=KHDRBS1 PE=1 SV=1	40	10		74.7	217.2	943.7	72.6	53.9	865.4	93	615.7		75.6	525.6	4975.2	55.1	2465.7	7996.4	332	8397.9		0.00351892	0.00882002	0.0691979	0.00380874	0.0139612	0.0702857	0.00619731		0.0555967	0.00503634	0.0365251	0.898894	0.00599702	0.177426	1.10181	0.0208435	0.869033		32.0654	0.0724037	2.47832	0.98521	31.2146	1.02197	3.31491	0.988441
P07737	PFN1	Profilin-1 OS=Homo sapiens OX=9606 GN=PFN1 PE=1 SV=2	36	7		143.1	568.6	1506.1	135.1	155.3	1567.3	162.3	1052.2		178.6	1081.1	5870.8	155.8	4807.9	8982.7	509.6	11684.8		0.00674106	0.0230896	0.110437	0.00708762	0.0402259	0.127292	0.0108153		0.0950119	0.011898	0.075128	1.06071	0.0169571	0.345964	1.23771	0.0319936	1.20917		32.023	0.136266	1.42101	0.992078	24.4024	1.18855	4	0.987349
I3L397	EIF5A	Eukaryotic translation initiation factor 5A (Fragment) OS=Homo sapiens OX=9606 GN=EIF5A PE=1 SV=8	36	8		207.8	944.5	2696.3	295.3	300.6	2877	331.2	1884.5		292	2066.6	7048.9	277.7	6891.5	11534.7	1106.7	14065.5		0.00978891	0.0383541	0.197709	0.015492	0.0778615	0.233663	0.0220704		0.170167	0.0194525	0.143613	1.27356	0.0302245	0.495895	1.58935	0.0694805	1.45553		33.4067	0.25264	1.34093	0.993131	23.5086	1.4691	3.594	0.979396
P00367	GLUD1	Glutamate dehydrogenase 1, mitochondrial OS=Homo sapiens OX=9606 GN=GLUD1 PE=1 SV=2	16	10		76.9	208.9	1017.2	60.9	84.6	911.4	80.7	603.9		54.1	263.4	1530.5	39.4	935.3	2280.2	151.5	2351.7		0.00362256	0.00848297	0.0745874	0.00319494	0.0219131	0.0740217	0.00537767		0.0545312	0.00360405	0.0183043	0.276523	0.00428825	0.0673018	0.314185	0.00951143	0.243359		31.8713	0.0789786	1.89808	0.992551	31.3604	0.306071	2.62141	0.996029
O94905	ERLIN2	Erlin-2 OS=Homo sapiens OX=9606 GN=ERLIN2 PE=1 SV=1	32	9		116.5	915.1	6056.3	132.7	303.3	4737.2	259.4	4576		78.9	809.9	3663.7	58.3	3297.5	5600.5	437.6	7285.1		0.00548801	0.0371602	0.444085	0.00696171	0.0785609	0.384744	0.0172858		0.413205	0.00525618	0.0562817	0.661939	0.0063453	0.23728	0.771684	0.0274733	0.753878		27.5047	0.425193	4	0.985536	23.6298	0.739818	4	0.987108
O14744	PRMT5	Protein arginine N-methyltransferase 5 OS=Homo sapiens OX=9606 GN=PRMT5 PE=1 SV=4	29	11		126	352.7	1030.8	126.8	119.2	1004.6	145.3	789.6		121.9	736.5	2943.2	81.3	2392.6	4513.6	332.3	5164.3		0.00593553	0.0143224	0.0755846	0.00665219	0.0308752	0.0815912	0.00968247		0.0712996	0.00812077	0.051181	0.531763	0.00884859	0.172165	0.621922	0.0208624	0.534413		24.157	0.0841995	1.76508	0.982294	26.2101	0.591303	2.9334	0.990951
Q99536	VAT1	Synaptic vesicle membrane protein VAT-1 homolog OS=Homo sapiens OX=9606 GN=VAT1 PE=1 SV=2	23	8		30	336.8	1993.5	39.2	118.3	1667.1	83.5	1534.3		32.6	512	3877.9	43.5	2577	6049.9	272.3	6569		0.00141322	0.0136767	0.146176	0.00205651	0.0306421	0.135398	0.00556426		0.138545	0.00217176	0.03558	0.70064	0.00473449	0.185434	0.833607	0.0170955	0.679774		26.7571	0.143567	4	0.991306	28.8333	0.784265	3.05988	0.991695
Q6P4A7	SFXN4	Sideroflexin-4 OS=Homo sapiens OX=9606 GN=SFXN4 PE=1 SV=1	26	4		24.6	297.7	1453.5	29.4	127	1130.9	81.1	1132.4		30.8	223.2	2764.2	39.9	1873.7	3664.5	147.5	4728.9		0.00115884	0.0120889	0.10658	0.00154238	0.0328956	0.091849	0.00540432		0.102254	0.00205184	0.0155107	0.499422	0.00434267	0.134827	0.504926	0.00926031	0.489357		23.4314	0.101636	4	0.983296	25.5407	0.508863	4	0.999133
P62805	H4C1	Histone H4 OS=Homo sapiens OX=9606 GN=H4C1 PE=1 SV=2	47	6		1436.3	2574.8	3446.1	1379.2	338.1	3787.6	1311.6	2432.1		1003.2	2076.2	2884.4	500.2	4082.5	5130.4	1619.2	7356.2		0.0676603	0.104557	0.252689	0.0723557	0.0875748	0.30762	0.0874021		0.219615	0.0668314	0.14428	0.521139	0.0544412	0.293766	0.70691	0.101656	0.761236		1000	0.933176	0.440798	0.930911	18.9886	0.675891	2.38569	0.899323
Q8NC51	SERBP1	Plasminogen activator inhibitor 1 RNA-binding protein OS=Homo sapiens OX=9606 GN=SERBP1 PE=1 SV=2	23	9		88.8	239.5	740.3	81.3	67.1	719.5	101.9	528.8		105.8	286.6	1674.4	52.1	1247.2	2875.2	181.7	3184.5		0.00418313	0.00972557	0.0542833	0.00426516	0.0173803	0.0584361	0.00679039		0.0477498	0.00704821	0.0199165	0.302522	0.0056705	0.0897453	0.396169	0.0114074	0.329539		28.5767	0.0613059	1.72324	0.981115	26.9663	0.35649	3.4187	0.977084
Q9H773	DCTPP1	dCTP pyrophosphatase 1 OS=Homo sapiens OX=9606 GN=DCTPP1 PE=1 SV=1	47	9		13.8	165.9	851.1	25.5	137.9	759.6	41	678.6		42.4	843.6	9053.8	49.7	4502.8	13031.1	263.8	13463.2		0.000650082	0.00673684	0.0624079	0.00133778	0.0357189	0.0616929	0.00273215		0.0612765	0.00282461	0.0586236	1.6358	0.00540929	0.32401	1.79554	0.0165618	1.3932		18.3465	0.0624786	3.4315	0.998772	32.5356	1.7573	2.9718	0.998555
P16403	H1-2	Histone H1.2 OS=Homo sapiens OX=9606 GN=H1-2 PE=1 SV=2	37	3		154.5	204.6	318.5	83.9	55.7	178.5	91.8	211.1		33	67.6	80.7	17.2	133.6	88.5	92.3	191.7		0.00727809	0.00830836	0.0233544	0.00440157	0.0144274	0.0144973	0.00611735		0.019062	0.0021984	0.00469767	0.0145805	0.00187203	0.00961352	0.0121943	0.00579475	0.0198375		9.23846	0.0212217	0.813357	0.738952	11.0619	0.0156376	1.46314	0.789829
Q6DKK2	TTC19	Tetratricopeptide repeat protein 19, mitochondrial OS=Homo sapiens OX=9606 GN=TTC19 PE=1 SV=4	21	10		33.9	161.7	829.1	39.3	89.5	685.7	62.8	640.9		25.6	274.4	3601	43.5	1932.5	4948.5	149.2	6135		0.00159694	0.00656628	0.0607947	0.00206176	0.0231823	0.0556909	0.00418485		0.0578722	0.00170543	0.0190687	0.650611	0.00473449	0.139058	0.681846	0.00936703	0.634863		22.2362	0.0594048	3.26411	0.989978	27.5512	0.675201	4	0.998685
Q9NQZ5	STARD7	StAR-related lipid transfer protein 7, mitochondrial OS=Homo sapiens OX=9606 GN=STARD7 PE=1 SV=2	37	10		6.6	160.5	750.8	26.1	96.8	646.3	38.3	603.8		17	257.7	2599.2	29.6	1353.4	3346.9	125.5	3649.1		0.000310909	0.00651755	0.0550533	0.00136926	0.0250732	0.0524909	0.00255223		0.0545221	0.00113251	0.0179081	0.46961	0.00322163	0.0973872	0.461164	0.00787911	0.377617		20.5862	0.0549742	3.21489	0.99509	31.2461	0.4721	3.01313	0.999165
A0A3B3IRT8	SSR1	Translocon-associated protein subunit alpha OS=Homo sapiens OX=9606 GN=SSR1 PE=1 SV=1	51	4		62.2	640.6	3876	92.6	283	3057.6	198.4	2858.6		46.1	1116	3927.4	53.5	4558	5469.8	403.9	8730.9		0.00293008	0.0260134	0.284212	0.00485799	0.0733028	0.248331	0.0132209		0.258127	0.0030711	0.0775533	0.709583	0.00582288	0.327982	0.753676	0.0253575	0.903493		25.0851	0.268923	4	0.988311	21.183	0.793593	4	0.971275
A0A3B3IT92	MCM4	DNA helicase OS=Homo sapiens OX=9606 GN=MCM4 PE=1 SV=1	18	9		62.9	131.6	503.2	54.3	67.1	516.9	67.1	359.9		64.6	306.5	1798	57	1053.2	2544.3	170.8	2434.3		0.00296305	0.00534399	0.0368977	0.00284869	0.0173803	0.0419814	0.0044714		0.0324984	0.00430354	0.0212994	0.324854	0.00620381	0.0757856	0.350575	0.0107231	0.251907		26.5413	0.0431658	1.55746	0.987968	34.4812	0.355451	2.30728	0.999256
O75396	SEC22B	Vesicle-trafficking protein SEC22b OS=Homo sapiens OX=9606 GN=SEC22B PE=1 SV=4	22	7		45.7	390	2355	44.8	98.7	1910.5	98.1	1713.9		41.2	325.9	3687.9	34.5	2161.1	5760.7	224.7	6698.3		0.00215281	0.015837	0.172683	0.0023503	0.0255653	0.155166	0.00653717		0.154762	0.00274467	0.0226475	0.666311	0.00375494	0.155507	0.793758	0.0141071	0.693155		29.0875	0.166566	4	0.989125	27.5002	0.739185	4	0.99064
Q96TC7	RMDN3	Regulator of microtubule dynamics protein 3 OS=Homo sapiens OX=9606 GN=RMDN3 PE=1 SV=2	23	8		2.1	85.2	502.5	7.7	39.4	435.7	17.8	354.7		10.8	347.8	1636.1	14.3	1597	2206.3	145.1	2943.1		9.89255e-05	0.00345979	0.0368464	0.000403958	0.0102054	0.0353865	0.00118615		0.0320288	0.000719477	0.0241694	0.295602	0.00155639	0.114916	0.304003	0.00910963	0.304558		26.7416	0.0366198	2.96131	0.996792	22.3985	0.305153	3.99845	0.996968
P24390	KDELR1	ER lumen protein-retaining receptor 1 OS=Homo sapiens OX=9606 GN=KDELR1 PE=1 SV=1	37	4		9.6	377.2	2669.2	30	151.3	1938	76.5	2117.9		95.6	1283.6	1363.4	110.4	3456.5	1422	1039.7	3061.9		0.000452231	0.0153173	0.195722	0.00157386	0.0391898	0.1574	0.00509779		0.191243	0.00636871	0.0892002	0.246332	0.0120158	0.248721	0.195935	0.0652742	0.316852		26.1416	0.184989	4	0.973371	10.7283	0.257714	3.15741	0.890157
P06744	GPI	Glucose-6-phosphate isomerase OS=Homo sapiens OX=9606 GN=GPI PE=1 SV=4	29	11		95.3	328.7	934.4	83.6	69.8	974.6	112.5	570.6		93.5	551.7	1435.3	73	1649.4	2487.7	308.6	3153.6		0.00448933	0.0133478	0.068516	0.00438583	0.0180796	0.0791547	0.00749675		0.0515242	0.00622881	0.0383389	0.259323	0.00794523	0.118687	0.342776	0.0193744	0.326341		44.5839	0.091312	1.31254	0.988992	22.1532	0.313841	3.63792	0.963867
P05387	RPLP2	60S acidic ribosomal protein P2 OS=Homo sapiens OX=9606 GN=RPLP2 PE=1 SV=1	17	5		116.3	479.8	946.5	152.4	80.8	772.8	204.2	626.6		129.8	462.2	2508	89.2	2084.6	4709	329.1	5780		0.00547859	0.0194836	0.0694032	0.00799522	0.0209288	0.062765	0.0136074		0.0565809	0.00864705	0.0321193	0.453133	0.00970842	0.150003	0.648846	0.0206615	0.598127		26.5439	0.0756986	1.17355	0.94087	25.1166	0.576746	4	0.955774
Q8NFH4	NUP37	Nucleoporin Nup37 OS=Homo sapiens OX=9606 GN=NUP37 PE=1 SV=1	18	8		13.9	90.4	288.7	8.1	42.5	230.8	18.1	222.2		15.2	169.9	1414.1	9.8	1452.2	2372	93.9	3414.3		0.000654792	0.00367095	0.0211693	0.000424943	0.0110084	0.018745	0.00120614		0.0200643	0.0010126	0.0118067	0.255493	0.00106662	0.104497	0.326834	0.0058952	0.353319		18.1956	0.0203917	2.71301	0.990556	23.0949	0.315019	4	0.96185
Q9H061	TMEM126A	Transmembrane protein 126A OS=Homo sapiens OX=9606 GN=TMEM126A PE=1 SV=1	47	8		19.7	406.7	1989.8	23.5	142.2	1683.1	91.9	1610		38.7	1339.1	3770.9	37.6	6645.3	4590.7	585.3	9013.1		0.000928015	0.0165152	0.145904	0.00123286	0.0368327	0.136697	0.00612401		0.14538	0.00257813	0.093057	0.681307	0.00409234	0.478179	0.632546	0.0367461	0.932695		25.2783	0.145381	4	0.988435	16.9138	0.748255	4	0.940116
P11387	TOP1	DNA topoisomerase 1 OS=Homo sapiens OX=9606 GN=TOP1 PE=1 SV=2	26	13		167.5	309.2	1029.9	139.5	201.4	1067.4	182.5	634.1		122.3	446	2789.9	144.4	1354	3788.4	316.9	3244.4		0.00789048	0.0125559	0.0755186	0.00731846	0.0521667	0.0866917	0.0121614		0.0572582	0.00814741	0.0309935	0.504065	0.0157163	0.0974304	0.521998	0.0198955	0.335738		27.5543	0.0951483	1.0825	0.953072	39.5834	0.547612	2.23646	0.997038
Q9NR31	SAR1A	GTP-binding protein SAR1a OS=Homo sapiens OX=9606 GN=SAR1A PE=1 SV=1	29	2		88.2	914.2	3654.8	131.3	304.1	3110.8	275.6	2888.8		72	765.6	7890.8	58.8	4912.7	12667.5	472.7	14756.6		0.00415487	0.0371237	0.267992	0.00688827	0.0787681	0.252652	0.0183654		0.260854	0.00479651	0.0532032	1.42567	0.00639972	0.353505	1.74544	0.0296769	1.52705		24.3704	0.266249	3.63957	0.985307	27.069	1.60958	4	0.987469
Q8WUM4	PDCD6IP	Programmed cell death 6-interacting protein OS=Homo sapiens OX=9606 GN=PDCD6IP PE=1 SV=1	27	17		126.1	443.1	1572.6	133.8	165.7	1656.8	168	1004.2		109.2	980	4425.6	105.2	3354.5	7186.1	412.4	7008.3		0.00594024	0.0179933	0.115313	0.00701942	0.0429197	0.134561	0.0111951		0.0906776	0.00727471	0.0681024	0.799595	0.0114498	0.241381	0.990162	0.0258912	0.725234		37.7635	0.148293	1.3534	0.996525	32.5032	0.962327	2.09533	0.990908
P84085	ARF5	ADP-ribosylation factor 5 OS=Homo sapiens OX=9606 GN=ARF5 PE=1 SV=2	29	3		45.3	347	1430.8	62.2	154.4	1290.6	144.4	1155.5		69.7	306.3	2431.9	72.8	1571	3535.2	174	4386.4		0.00213396	0.0140909	0.104915	0.00326314	0.0399927	0.104819	0.0096225		0.10434	0.00464329	0.0212855	0.439384	0.00792346	0.113045	0.48711	0.010924	0.453914		22.7075	0.107879	2.941	0.989289	26.2231	0.471214	4	0.995071
P49720	PSMB3	Proteasome subunit beta type-3 OS=Homo sapiens OX=9606 GN=PSMB3 PE=1 SV=2	21	7		20.8	130.9	231.9	22.1	24.4	221.8	14.4	167.4		30.9	642.9	3275.6	25	3362.1	4290.7	228.9	7331		0.000979833	0.00531556	0.0170043	0.00115941	0.0063201	0.0180141	0.000959584		0.0151159	0.0020585	0.0446765	0.591819	0.00272097	0.241928	0.591209	0.0143707	0.758628		25.386	0.0192464	1.47851	0.980613	22.0335	0.651476	4	0.964412
P22830	FECH	Ferrochelatase, mitochondrial OS=Homo sapiens OX=9606 GN=FECH PE=1 SV=2	32	8		87.9	655.4	3800.5	118.5	376	3287.1	246	2740.3		83.5	954.2	9806.1	83.1	5848.5	12636.2	325.9	15782.1		0.00414074	0.0266144	0.278676	0.00621675	0.0973917	0.26697	0.0163929		0.247445	0.00556262	0.0663095	1.77172	0.0090445	0.420843	1.74112	0.0204606	1.63317		24.314	0.276805	2.78457	0.996233	26.678	1.76325	3.96325	0.999553
P56192	MARS1	Methionine--tRNA ligase, cytoplasmic OS=Homo sapiens OX=9606 GN=MARS1 PE=1 SV=2	25	10		50.5	139.6	491.3	45.8	38	536.1	60.5	357.2		54.2	317	1649	40.7	1318.8	2666.9	153.6	3034.1		0.00237892	0.00566885	0.0360251	0.00240276	0.00984277	0.0435408	0.00403159		0.0322546	0.00361071	0.022029	0.297933	0.00442974	0.0948975	0.367468	0.00964327	0.313975		34.3871	0.0447916	1.70067	0.980716	26.1246	0.339288	3.29737	0.985817
Q01518	CAP1	Adenylyl cyclase-associated protein 1 OS=Homo sapiens OX=9606 GN=CAP1 PE=1 SV=5	22	12		63.8	251.7	765.2	64.9	61.8	709.4	82.8	509.9		54.8	455.8	1650.4	44.1	1295.6	2765.2	221.5	3113.1		0.00300545	0.010221	0.0561092	0.00340479	0.0160075	0.0576158	0.00551761		0.0460431	0.00365068	0.0316746	0.298186	0.00479979	0.0932281	0.381013	0.0139062	0.32215		29.7451	0.0612175	1.7985	0.985585	26.5862	0.349178	3.10699	0.978812
Q12981	BNIP1	Vesicle transport protein SEC20 OS=Homo sapiens OX=9606 GN=BNIP1 PE=1 SV=3	24	9		16.4	194.5	997.8	19.6	70.3	829.3	41.1	695.7		24.4	328.2	2563.6	14.4	2364	3789.8	128.2	5458.2		0.000772561	0.00789822	0.0731648	0.00102826	0.0182091	0.0673538	0.00273881		0.0628206	0.00162549	0.0228073	0.463178	0.00156728	0.170107	0.522191	0.00804862	0.564826		27.0619	0.0711354	3.11467	0.992157	23.359	0.52286	4	0.982377
Q14204	DYNC1H1	Cytoplasmic dynein 1 heavy chain 1 OS=Homo sapiens OX=9606 GN=DYNC1H1 PE=1 SV=5	21	15		31.2	82	257.4	29.4	33.2	266.9	34.5	185.2		35.1	228.1	926.4	29.2	586.5	1558.9	87.5	1082.2		0.00146975	0.00332984	0.0188742	0.00154238	0.00859948	0.021677	0.002299		0.0167233	0.0023383	0.0158512	0.167377	0.00317809	0.042203	0.214798	0.0054934	0.111988		27.6556	0.0226686	1.44824	0.989885	59.5616	0.250399	1.45317	0.999491
P07686	HEXB	Beta-hexosaminidase subunit beta OS=Homo sapiens OX=9606 GN=HEXB PE=1 SV=3	24	11		73.1	140.4	541.9	51.5	90.5	475.3	81.4	416.1		57.9	298.7	4408.3	70.7	1815.1	6343.5	237.2	6991.1		0.00344355	0.00570134	0.0397354	0.0027018	0.0234413	0.0386027	0.00542432		0.0375731	0.0038572	0.0207573	0.79647	0.0076949	0.13061	0.874061	0.0148918	0.723454		17.6078	0.0396748	2.55922	0.981187	31.353	0.844375	3.69245	0.997602
Q9BRR6	ADPGK	ADP-dependent glucokinase OS=Homo sapiens OX=9606 GN=ADPGK PE=1 SV=1	26	7		29.3	311.9	2457.3	43	249.3	2028.8	91.4	1811.5		20.8	621.9	3288.4	36.3	2941.4	4110.6	329.1	5402.7		0.00138025	0.0126656	0.180184	0.00225587	0.0645738	0.164774	0.00609069		0.163575	0.00138566	0.0432172	0.594132	0.00395085	0.211656	0.566393	0.0206615	0.559083		23.0791	0.173621	3.41686	0.996035	23.2026	0.585774	3.5442	0.99776
Q96CX2	KCTD12	BTB/POZ domain-containing protein KCTD12 OS=Homo sapiens OX=9606 GN=KCTD12 PE=1 SV=1	30	10		73	232.3	904.7	61.5	91.9	900.5	87	635.4		63	515.9	3541.6	30.7	2577.8	5590.1	248	6669.8		0.00343884	0.0094332	0.0663382	0.00322642	0.023804	0.0731365	0.00579749		0.0573756	0.00419695	0.035851	0.639879	0.00334135	0.185492	0.770251	0.0155699	0.690205		28.4942	0.0748178	1.82985	0.994172	25.6715	0.715867	4	0.988634
P13804	ETFA	Electron transfer flavoprotein subunit alpha, mitochondrial OS=Homo sapiens OX=9606 GN=ETFA PE=1 SV=1	26	8		179.7	390.1	2438.8	152.1	147.4	2331.4	208.3	1379.9		143.9	593.4	3451.9	114.2	1926.6	5258.2	497.1	5221.2		0.00846519	0.0158411	0.178828	0.00797948	0.0381796	0.189351	0.0138807		0.124603	0.00958637	0.0412367	0.623672	0.0124294	0.138633	0.724519	0.0312088	0.540301		38.6023	0.199793	2.01062	0.993151	33.2082	0.705462	2.52589	0.994093
B4DR61	SEC61A1	Protein transport protein Sec61 subunit alpha isoform 1 OS=Homo sapiens OX=9606 GN=SEC61A1 PE=1 SV=1	39	9		84.8	796.9	4415.9	128.3	231.7	3584.4	234.9	3135		95.4	615.1	2734.4	66.5	3150.3	3468.8	375.5	5319.5		0.00399471	0.0323604	0.323801	0.00673088	0.060015	0.291116	0.0156532		0.283085	0.00635538	0.0427447	0.494038	0.00723778	0.226688	0.477961	0.0235745	0.550473		28.0231	0.309308	3.94665	0.988598	20.7722	0.511084	4	0.98729
P30086	PEBP1	Phosphatidylethanolamine-binding protein 1 OS=Homo sapiens OX=9606 GN=PEBP1 PE=1 SV=3	17	6		146.4	1070.6	2126	187.3	307.9	2242.1	334.2	1675.5		117.8	510.1	3515.2	94.8	2366	5231.6	314.1	6019.9		0.00689652	0.0434747	0.155891	0.00982614	0.0797524	0.182098	0.0222703		0.151295	0.00784763	0.035448	0.635109	0.0103179	0.170251	0.720854	0.0197197	0.622952		22.8153	0.187223	1.39935	0.991506	27.2684	0.687358	3.42653	0.994479
O75503	CLN5	Ceroid-lipofuscinosis neuronal protein 5 OS=Homo sapiens OX=9606 GN=CLN5 PE=1 SV=2	32	9		17	120.4	560.6	28.3	57.2	524.6	32.6	385.4		31.8	501.6	3863.9	45.3	3089.6	5343.3	227.6	7768.8		0.000800825	0.00488918	0.0411066	0.00148468	0.014816	0.0426068	0.00217239		0.034801	0.00211846	0.0348573	0.69811	0.0049304	0.22232	0.736245	0.0142891	0.803932		26.6796	0.0434739	2.12732	0.998478	24.1297	0.756529	4	0.987424
P42785	PRCP	Lysosomal Pro-X carboxypeptidase OS=Homo sapiens OX=9606 GN=PRCP PE=1 SV=1	44	9		12.3	71.8	386.5	5.3	46.4	309	8.7	267.3		87.4	4406.3	3060.3	162.2	8691.9	3924.6	1365.4	7460.6		0.000579421	0.00291564	0.0283406	0.000278049	0.0120185	0.0250962	0.000579749		0.0241367	0.00582244	0.306204	0.55292	0.0176537	0.625447	0.540765	0.0857222	0.772039		21.4758	0.0267613	2.79816	0.993552	9.80984	0.6307	3.76451	0.939768
P08574	CYC1	Cytochrome c1, heme protein, mitochondrial OS=Homo sapiens OX=9606 GN=CYC1 PE=1 SV=3	37	6		64.1	495.6	3167	100.5	258.3	2678	197.1	2395.8		85	623.4	3797.1	67.5	2866.8	5427.9	386	7505.8		0.00301958	0.0201252	0.232224	0.00527244	0.066905	0.217501	0.0131343		0.216337	0.00566255	0.0433215	0.686041	0.00734662	0.206288	0.747902	0.0242337	0.776717		24.8205	0.227418	3.70246	0.993343	24.6739	0.748871	4	0.98884
Q14151	SAFB2	Scaffold attachment factor B2 OS=Homo sapiens OX=9606 GN=SAFB2 PE=1 SV=1	22	2		3.9	13.5	44.7	4.8	6	40.1	4	27.7		3.5	18	110.3	4.3	87.3	177.1	9.3	192.3		0.000183719	0.000548206	0.00327768	0.000251818	0.00155412	0.00325683	0.000266551		0.00250126	0.000233164	0.00125086	0.0199285	0.000468007	0.00628189	0.0244023	0.00058387	0.0198996		24.6036	0.00346578	1.5709	0.989905	27.6198	0.0227791	2.83912	0.988166
Q99805	TM9SF2	Transmembrane 9 superfamily member 2 OS=Homo sapiens OX=9606 GN=TM9SF2 PE=1 SV=1	19	9		24.6	244.4	1413.9	45.4	77.4	1216.8	53.6	1016.6		47.2	251.4	1435.2	35.6	1492.6	2187.5	178.9	2412		0.00115884	0.00992455	0.103676	0.00238178	0.0200482	0.0988256	0.00357179		0.0917973	0.00314438	0.0174703	0.259305	0.00387466	0.107404	0.301412	0.0112317	0.249599		28.4602	0.10207	3.71589	0.993601	24.7639	0.286714	2.56934	0.99335
O14929	HAT1	Histone acetyltransferase type B catalytic subunit OS=Homo sapiens OX=9606 GN=HAT1 PE=1 SV=1	15	7		6.1	89.6	297.6	13.7	14.3	292	20.7	179.4		15.9	229.7	1099.8	9.7	1118.7	1587.3	83.4	2292.1		0.000287355	0.00363846	0.0218219	0.00071873	0.00370399	0.0237155	0.0013794		0.0161995	0.00105923	0.0159624	0.198706	0.00105574	0.0804988	0.218712	0.005236	0.237191		38.2282	0.0248105	2.02097	0.987521	22.4176	0.220399	4	0.984721
H0YN18	PSMA4	Proteasome endopeptidase complex OS=Homo sapiens OX=9606 GN=PSMA4 PE=1 SV=1	19	8		52.4	183.7	666.7	40.8	49.8	718	56	444.7		40.8	423.2	3489.8	49.7	2126.1	5575.3	229.5	6031.7		0.00246843	0.00745966	0.0488865	0.00214045	0.0128992	0.0583142	0.00373172		0.0401557	0.00271802	0.0294091	0.63052	0.00540929	0.152989	0.768212	0.0144084	0.624173		37.9883	0.0613735	1.64159	0.99123	29.2683	0.713637	3.25066	0.988922
A0A0U1RR22	PACSIN2	Protein kinase C and casein kinase substrate in neurons protein 2 (Fragment) OS=Homo sapiens OX=9606 GN=PACSIN2 PE=1 SV=1	24	8		29.3	167.6	506.5	31.9	83.7	494.5	44.3	395		41.7	411.9	4319.7	38.7	1787.7	6430	193.5	5282.6		0.00138025	0.00680587	0.0371397	0.00167354	0.02168	0.0401621	0.00295205		0.0356678	0.00277798	0.0286238	0.780462	0.00421206	0.128638	0.88598	0.0121483	0.546655		18.6222	0.0393399	2.24289	0.995791	42.2142	0.901167	2.32656	0.999569
M0R3D6	RPL18A	60S ribosomal protein L18a (Fragment) OS=Homo sapiens OX=9606 GN=RPL18A PE=1 SV=1	35	8		147.9	1125.8	1630.5	217.6	143.9	1576.3	193	1150.6		126.9	1232.5	8191.8	119.9	6735.1	13036.6	745.6	17021.4		0.00696718	0.0457163	0.119558	0.0114157	0.037273	0.128023	0.0128611		0.103897	0.00845386	0.0856492	1.48005	0.0130498	0.484641	1.79629	0.0468101	1.76141		30.5177	0.14752	1.14274	0.960446	24.5403	1.70671	4	0.98229
P61758	VBP1	Prefoldin subunit 3 OS=Homo sapiens OX=9606 GN=VBP1 PE=1 SV=4	25	9		11	112.4	340.1	6.4	36.7	340.8	19.3	261.6		18.3	285.4	2897.7	19.1	1786.1	4794.4	112.9	5360		0.000518181	0.00456432	0.0249382	0.000335757	0.00950605	0.027679	0.00128611		0.023622	0.00121911	0.0198331	0.523542	0.00207882	0.128523	0.660613	0.00708806	0.554664		25.0432	0.0276314	2.07831	0.993928	27.7197	0.599208	3.86737	0.984327
Q13126	MTAP	S-methyl-5'-thioadenosine phosphorylase OS=Homo sapiens OX=9606 GN=MTAP PE=1 SV=2	22	7		2.4	42.5	118.2	3.3	10.1	124.5	11.3	95.3		8.3	273.3	1214.3	7.6	1497.2	1421.7	81	2940.5		0.000113058	0.00172583	0.00866715	0.000173125	0.00261611	0.0101116	0.000753007		0.00860543	0.000552932	0.0189922	0.219394	0.000827175	0.107735	0.195894	0.00508532	0.304289		27.3698	0.00999052	2.13773	0.980126	20.3358	0.240282	4	0.925477
Q10471	GALNT2	Polypeptide N-acetylgalactosaminyltransferase 2 OS=Homo sapiens OX=9606 GN=GALNT2 PE=1 SV=1	25	11		17	171.4	1304.9	29.7	116.3	1012.3	57	924.5		23.2	230.1	1282	24.3	893.1	1761.6	145.3	2116		0.000800825	0.00696018	0.0956833	0.00155812	0.0301241	0.0822166	0.00379835		0.0834808	0.00154554	0.0159902	0.231625	0.00264478	0.0642652	0.242728	0.00912219	0.218968		24.002	0.0894695	3.44542	0.990003	26.4359	0.24003	3.39528	0.997748
Q9BTY2	FUCA2	Plasma alpha-L-fucosidase OS=Homo sapiens OX=9606 GN=FUCA2 PE=1 SV=2	26	11		19.8	129.3	668.4	18.7	53.3	615.6	40.3	466.8		40.2	384.8	2639.8	33.5	1982.2	4023.4	138.2	5156.2		0.000932726	0.00525059	0.0490112	0.00098104	0.0138058	0.0499976	0.0026855		0.0421513	0.00267805	0.0267406	0.476946	0.0036461	0.142634	0.554378	0.00867644	0.533575		28.1124	0.0508921	2.53373	0.996624	25.1061	0.531524	4	0.989536
O15228	GNPAT	Dihydroxyacetone phosphate acyltransferase OS=Homo sapiens OX=9606 GN=GNPAT PE=1 SV=1	32	12		53.6	462.1	2691.7	143.6	192.9	2172.3	155.7	1938.8		36.8	299.8	3140.1	47.6	1761.6	4312.2	179	5105.2		0.00252496	0.0187649	0.197372	0.00753355	0.049965	0.176429	0.0103755		0.17507	0.00245155	0.0208338	0.567338	0.00518073	0.12676	0.594172	0.0112379	0.528297		25.9131	0.188665	3.57933	0.988791	28.0181	0.584917	3.73848	0.999103
P61019	RAB2A	Ras-related protein Rab-2A OS=Homo sapiens OX=9606 GN=RAB2A PE=1 SV=1	26	8		54.9	345.5	1814.8	54	69.1	1482	86.1	1341.7		47.9	249.1	2498.6	35.7	1868	4217.8	214.3	5097.5		0.00258619	0.01403	0.133072	0.00283295	0.0178983	0.120365	0.00573751		0.121153	0.00319101	0.0173105	0.451435	0.00388555	0.134417	0.581164	0.0134541	0.5275		29.3725	0.129344	4	0.986132	25.6676	0.531051	4	0.978952
O75367	MACROH2A1	Core histone macro-H2A.1 OS=Homo sapiens OX=9606 GN=MACROH2A1 PE=1 SV=4	21	8		168.2	328	1617.8	176.4	133.2	1630	191.1	1020.6		130.4	627.6	3320.3	87.8	1688	4479.3	412	4717.6		0.00792346	0.0133194	0.118627	0.0092543	0.0345015	0.132385	0.0127345		0.0921585	0.00868702	0.0436133	0.599895	0.00955605	0.121464	0.617196	0.0258661	0.488188		35.957	0.140725	1.66348	0.989317	32.0935	0.623896	2.79871	0.997749
P08865	RPSA	40S ribosomal protein SA OS=Homo sapiens OX=9606 GN=RPSA PE=1 SV=4	22	8		65.9	214.1	702.4	70.3	80.7	686.1	94.6	495.7		83.8	312.7	1742.8	50	1317.1	2772.1	219.7	3271		0.00310438	0.00869413	0.0515043	0.00368808	0.0209029	0.0557234	0.00630393		0.0447609	0.00558261	0.0217302	0.31488	0.00544194	0.0947752	0.381963	0.0137931	0.33849		26.7033	0.0582632	1.61693	0.991301	25.4972	0.353187	3.91896	0.986391
O75874	IDH1	Isocitrate dehydrogenase [NADP] cytoplasmic OS=Homo sapiens OX=9606 GN=IDH1 PE=1 SV=2	24	10		14	84.7	398.3	14.6	27.6	343.2	16.1	302.8		8	126.5	1095.4	9.6	702.4	1648.4	66.4	1918.5		0.000659503	0.00343948	0.0292058	0.000765946	0.00714896	0.0278739	0.00107287		0.0273423	0.000532946	0.00879077	0.197911	0.00104485	0.0505429	0.227131	0.00416871	0.198531		26.0564	0.0289095	3.77864	0.990896	27.0629	0.214659	3.78312	0.994118
P25325	MPST	3-mercaptopyruvate sulfurtransferase OS=Homo sapiens OX=9606 GN=MPST PE=1 SV=3	30	8		32.6	140.2	744.6	31	55.5	720.7	45.9	449.6		32.4	306.8	3225.9	48.1	1435.9	5038.5	152.5	4921.2		0.0015357	0.00569322	0.0545986	0.00162632	0.0143756	0.0585335	0.00305867		0.0405981	0.00215843	0.0213202	0.582839	0.00523515	0.103324	0.694247	0.00957421	0.509256		35.3742	0.0612547	1.91799	0.997854	34.543	0.661953	2.87898	0.993203
Q9P258	RCC2	Protein RCC2 OS=Homo sapiens OX=9606 GN=RCC2 PE=1 SV=2	15	10		49.6	130.4	443	70.9	60.6	501.1	73.6	310.6		60.9	506.5	1192.3	50.7	703.2	1662.8	180.9	1500.2		0.00233653	0.00529526	0.0324835	0.00371956	0.0156966	0.0406981	0.00490454		0.0280467	0.00405705	0.0351978	0.215419	0.00551813	0.0506005	0.229115	0.0113572	0.155244		40.1118	0.046947	1.09695	0.985032	37.2863	0.246001	1.7632	0.993725
Q9NYH9	UTP6	U3 small nucleolar RNA-associated protein 6 homolog OS=Homo sapiens OX=9606 GN=UTP6 PE=2 SV=2	18	10		28.7	109.5	464.7	28.6	36.2	475.1	38.7	286.5		41.6	370.3	2486.6	29.3	1761	3500.8	196.8	4368.6		0.00135198	0.00444656	0.0340747	0.00150041	0.00937654	0.0385865	0.00257888		0.0258705	0.00277132	0.025733	0.449266	0.00318898	0.126717	0.48237	0.0123554	0.452072		38.0442	0.041162	1.65412	0.996185	25.3866	0.47125	4	0.997121
P28066	PSMA5	Proteasome subunit alpha type-5 OS=Homo sapiens OX=9606 GN=PSMA5 PE=1 SV=3	20	6		29.6	99.1	390.6	29.1	37.3	438.3	37.7	255		39.3	167.1	1740.6	45.6	773.6	2378.4	130	2107.9		0.00139438	0.00402423	0.0286412	0.00152665	0.00966146	0.0355977	0.00251224		0.0230261	0.0026181	0.0116122	0.314483	0.00496305	0.0556663	0.327716	0.00816163	0.21813		43.2474	0.0394938	1.35977	0.994706	38.6921	0.337387	2.48987	0.999118
A0A087WVM4	MTHFD1L	Monofunctional C1-tetrahydrofolate synthase, mitochondrial OS=Homo sapiens OX=9606 GN=MTHFD1L PE=1 SV=1	25	12		49.9	107.1	551.6	43.6	40	517.3	46.8	337.9		27.6	222.6	1227.3	27.4	887.4	2026.1	120.1	2105.6		0.00235066	0.0043491	0.0404467	0.00228735	0.0103608	0.0420139	0.00311865		0.0305118	0.00183866	0.015469	0.221742	0.00298218	0.063855	0.279173	0.00754009	0.217892		33.6606	0.0440398	1.99644	0.991781	29.7564	0.260856	2.60761	0.985676
Q9NXE4	SMPD4	Sphingomyelin phosphodiesterase 4 OS=Homo sapiens OX=9606 GN=SMPD4 PE=1 SV=3	23	7		19.1	220.9	1370.9	28.4	128.5	1172.2	67.8	1094.9		26.9	249.2	1454.4	15.6	940.1	1979.5	138.1	2071.5		0.000899751	0.00897027	0.100523	0.00148992	0.0332841	0.0952033	0.00451804		0.0988677	0.00179203	0.0173175	0.262774	0.00169789	0.0676472	0.272752	0.00867016	0.214363		23.3547	0.0996371	4	0.994029	30.7614	0.275863	2.52834	0.999529
Q3ZCQ8	TIMM50	Mitochondrial import inner membrane translocase subunit TIM50 OS=Homo sapiens OX=9606 GN=TIMM50 PE=1 SV=2	41	9		54.5	752.6	4753.7	91.7	235.5	4007.2	192.4	3466.5		47.4	903.2	7304.1	46.8	5142.1	10972.1	524.5	14267.3		0.00256735	0.0305614	0.348571	0.00481077	0.0609993	0.325455	0.0128211		0.313019	0.00315771	0.0627654	1.31967	0.00509366	0.370012	1.51183	0.032929	1.47641		28.4599	0.340145	4	0.993208	25.502	1.46439	4	0.989883
C9JPM4	ARF4	ADP-ribosylation factor 4 (Fragment) OS=Homo sapiens OX=9606 GN=ARF4 PE=1 SV=1	36	3		260.4	638.9	2533.3	304.8	447.1	2189.4	406	1984.7		287.8	574.5	2950.4	356	2205.7	4456.5	451.4	5603.8		0.0122668	0.0259443	0.185757	0.0159904	0.115808	0.177818	0.0270549		0.179215	0.0191727	0.0399233	0.533064	0.0387466	0.158717	0.614054	0.0283397	0.579893		16.8406	0.184042	2.84939	0.978389	25.0999	0.586958	4	0.985504
P67775	PPP2CA	Serine/threonine-protein phosphatase 2A catalytic subunit alpha isoform OS=Homo sapiens OX=9606 GN=PPP2CA PE=1 SV=1	20	8		21.7	138	491.3	34.2	45.2	480.9	44.6	354.3		40.5	246.8	2029	31.6	1427.5	3307	114	3789.2		0.00102223	0.00560388	0.0360251	0.0017942	0.0117077	0.0390576	0.00297205		0.0319927	0.00269804	0.0171507	0.36659	0.00343931	0.102719	0.455667	0.00715712	0.392115		27.8555	0.0397672	2.00835	0.992469	26.3848	0.415897	3.90147	0.985702
Q6PI48	DARS2	Aspartate--tRNA ligase, mitochondrial OS=Homo sapiens OX=9606 GN=DARS2 PE=1 SV=1	21	10		63.5	153.4	643.3	47.5	32	568.5	59.9	399.3		38.5	218.5	1103.1	25.4	861.7	1636.1	134.9	2045.3		0.00299132	0.00622924	0.0471707	0.00249195	0.00828865	0.0461722	0.0039916		0.0360561	0.0025648	0.0151841	0.199303	0.00276451	0.0620057	0.225436	0.00846926	0.211652		33.2368	0.048239	2.56545	0.980965	24.7116	0.216145	4	0.992058
P61221	ABCE1	ATP-binding cassette sub-family E member 1 OS=Homo sapiens OX=9606 GN=ABCE1 PE=1 SV=1	31	10		113.8	457.5	1716.1	117.2	173.6	1708.7	167.4	1210.4		140.7	969.2	3951.6	98.6	3092.9	6183.5	436	6896.6		0.00536082	0.0185781	0.125835	0.00614855	0.0449659	0.138777	0.0111552		0.109297	0.00937319	0.0673519	0.713955	0.0107315	0.222557	0.852015	0.0273728	0.713675		28.4105	0.142049	1.82355	0.994441	27.1062	0.805567	2.82882	0.989551
P26038	MSN	Moesin OS=Homo sapiens OX=9606 GN=MSN PE=1 SV=3	26	8		22.5	140.8	157.1	12.2	8.7	134.3	18.5	91.7		23.5	144.4	442.5	6.6	473	755.8	64.8	1041.2		0.00105992	0.00571758	0.0115195	0.000640037	0.00225348	0.0109075	0.0012328		0.00828036	0.00156553	0.0100347	0.0799487	0.000718336	0.0340359	0.104141	0.00406826	0.107746		38.7861	0.0142815	0.937824	0.877386	22.6654	0.0982287	4	0.960563
O00425	IGF2BP3	Insulin-like growth factor 2 mRNA-binding protein 3 OS=Homo sapiens OX=9606 GN=IGF2BP3 PE=1 SV=2	20	5		46.2	162.5	657.5	44.7	48.5	653.6	73.4	466.3		43.4	334.1	2627.3	33.5	1647.7	3929.5	177.2	4508.6		0.00217636	0.00659877	0.0482119	0.00234505	0.0125625	0.0530838	0.00489121		0.0421061	0.00289123	0.0232174	0.474687	0.0036461	0.118564	0.54144	0.0111249	0.46656		30.5458	0.0536529	2.15546	0.987196	27.6963	0.514268	3.56961	0.994575
B7Z2A9	ATP6V0A1	V-type proton ATPase subunit a OS=Homo sapiens OX=9606 GN=ATP6V0A1 PE=1 SV=1	17	7		12.8	80	295.7	9.5	27.5	251.1	8.9	217.9		17.9	208.1	986.7	18.9	953.6	1343.2	81	1727.2		0.000602974	0.00324863	0.0216825	0.000498389	0.00712306	0.0203937	0.000593076		0.019676	0.00119247	0.0144613	0.178272	0.00205705	0.0686186	0.185078	0.00508532	0.178734		24.2124	0.0215135	2.74226	0.991226	22.8127	0.18423	3.58757	0.997955
Q99436	PSMB7	Proteasome subunit beta type-7 OS=Homo sapiens OX=9606 GN=PSMB7 PE=1 SV=1	32	7		19.3	129.9	408.1	23.8	39.9	413.8	29.8	279.5		39.7	310.3	3148.6	33.7	1772.3	4660.9	188.6	5146.3		0.000909172	0.00527496	0.0299244	0.0012486	0.0103349	0.0336078	0.00198581		0.0252384	0.00264474	0.0215634	0.568873	0.00366787	0.12753	0.642218	0.0118406	0.53255		30.7164	0.0349285	1.66368	0.996349	29.5409	0.614768	3.33441	0.996009
Q9NZ01	TECR	Very-long-chain enoyl-CoA reductase OS=Homo sapiens OX=9606 GN=TECR PE=1 SV=1	36	11		190.7	1338.2	7393.6	275.1	513.8	6218.9	490.1	5154.8		178.7	1726.6	7281.6	121.8	8017.5	10702.1	1011.4	13189.2		0.00898338	0.0543414	0.542144	0.0144323	0.133085	0.505084	0.0326592		0.46547	0.0119047	0.119985	1.3156	0.0132566	0.576919	1.47463	0.0634974	1.36485		27.3725	0.530372	3.10047	0.991486	22.1911	1.41923	3.21437	0.994416
P50454	SERPINH1	Serpin H1 OS=Homo sapiens OX=9606 GN=SERPINH1 PE=1 SV=2	19	9		138.8	477.5	2680.1	150.4	191.6	2380	191.5	1785.9		108.8	800.1	3045.6	97	2437.9	4701	517.1	5421.5		0.0065385	0.0193902	0.196521	0.00789029	0.0496283	0.193298	0.0127611		0.161264	0.00724807	0.0556007	0.550264	0.0105574	0.175425	0.647744	0.0324644	0.561029		29.2965	0.199918	2.57188	0.993396	26.156	0.614429	2.99414	0.988587
Q15181	PPA1	Inorganic pyrophosphatase OS=Homo sapiens OX=9606 GN=PPA1 PE=1 SV=2	17	9		127.4	407	1677.1	152.6	99.2	1876.6	190.5	954.2		146.3	953.2	2732.6	110.1	2995.7	4559.5	535.9	5644.4		0.00600148	0.0165274	0.122975	0.00800571	0.0256948	0.152413	0.0126945		0.0861627	0.00974625	0.06624	0.493713	0.0119832	0.215563	0.628247	0.0336447	0.584095		55.8699	0.178103	1.40882	0.991313	22.5834	0.580561	3.34577	0.974039
P53634	CTSC	Dipeptidyl peptidase 1 OS=Homo sapiens OX=9606 GN=CTSC PE=1 SV=2	15	7		2.1	27.6	104.1	6.8	10.6	106.3	9.7	74.5		6.3	32.9	1155.1	9.6	542.4	1668.2	35	2200.8		9.89255e-05	0.00112078	0.00763325	0.000356742	0.00274562	0.00863343	0.000646387		0.00672723	0.000419695	0.00228629	0.208698	0.00104485	0.0390297	0.229859	0.00219736	0.227744		28.8049	0.00876683	1.81827	0.995091	27.8707	0.228116	4	0.990734
K7EKE6	LONP1	Lon protease homolog, mitochondrial OS=Homo sapiens OX=9606 GN=LONP1 PE=1 SV=1	20	11		112.8	234.8	1383.8	87.9	76.8	1237.5	124	929.4		65.5	449.2	2198.5	42.2	1610	3566.7	227.6	3984.7		0.00531371	0.00953472	0.101469	0.00461141	0.0198928	0.100507	0.00826309		0.0839233	0.0043635	0.0312159	0.397214	0.004593	0.115852	0.49145	0.0142891	0.412345		30.8647	0.102955	2.95275	0.988737	27.23	0.454383	3.19498	0.98532
A0A3B3IRQ9	ADAR	Double-stranded RNA-specific adenosine deaminase (Fragment) OS=Homo sapiens OX=9606 GN=ADAR PE=1 SV=1	20	12		129.8	337.7	1008.1	108.6	78	998.4	136.7	595.3		95.6	448.9	2573.6	90.2	1772.6	3878.2	297	4030.7		0.00611454	0.0137133	0.0739201	0.00569738	0.0202036	0.0810877	0.00910939		0.0537546	0.00636871	0.0311951	0.464985	0.00981726	0.127552	0.534371	0.0186462	0.417106		42.1005	0.094068	1.30737	0.984874	30.3479	0.518899	2.52539	0.995181
Q9BXJ9	NAA15	N-alpha-acetyltransferase 15, NatA auxiliary subunit OS=Homo sapiens OX=9606 GN=NAA15 PE=1 SV=1	31	12		69.1	242.1	780.8	72.9	64.6	849.7	108.2	512.7		90.1	564.1	2387.8	63.4	2256.8	3859.2	245.3	4626.6		0.00325512	0.00983115	0.0572531	0.00382448	0.0167327	0.0690106	0.00721021		0.046296	0.0060023	0.0392006	0.431416	0.00690038	0.162394	0.531753	0.0154004	0.478771		42.8881	0.0778624	1.32502	0.989359	23.8652	0.491304	3.61864	0.984167
O15121	DEGS1	Sphingolipid delta(4)-desaturase DES1 OS=Homo sapiens OX=9606 GN=DEGS1 PE=1 SV=1	27	5		29.4	252.3	1371.6	44.1	111.9	1034.3	77.8	1038.7		48.6	620.6	2587.1	34.7	2878.8	3574.9	328.9	5085.8		0.00138496	0.0102454	0.100574	0.00231358	0.0289844	0.0840034	0.00518442		0.0937929	0.00323765	0.0431269	0.467424	0.00377671	0.207151	0.49258	0.0206489	0.52629		23.9038	0.0942384	4	0.981052	21.4042	0.499799	4	0.990494
Q10472	GALNT1	Polypeptide N-acetylgalactosaminyltransferase 1 OS=Homo sapiens OX=9606 GN=GALNT1 PE=1 SV=1	15	7		115.6	364.8	1496.9	106.5	116.3	1241.4	138.6	1055		93.7	956.4	2580.6	80.3	3852.5	3494.5	493.3	5766.6		0.00544561	0.0148137	0.109762	0.00558721	0.0301241	0.100824	0.009236		0.0952648	0.00624213	0.0664624	0.46625	0.00873976	0.277216	0.481502	0.0309702	0.59674		26.1101	0.107523	2.7748	0.981769	18.6793	0.51575	3.95715	0.967342
P31150	GDI1	Rab GDP dissociation inhibitor alpha OS=Homo sapiens OX=9606 GN=GDI1 PE=1 SV=2	16	3		1	8.9	23.6	1	2	26.7	3.1	13.7		1	11	96.5	1.6	63.8	114.8	12	150.8		4.71074e-05	0.00036141	0.0017305	5.2462e-05	0.000518041	0.00216851	0.000206577		0.00123709	6.66183e-05	0.000764414	0.0174351	0.000174142	0.00459089	0.0158181	0.000753381	0.0156051		66.179	0.00283001	1.08673	0.997197	25.4555	0.0166766	3.91803	0.995182
Q9H3N1	TMX1	Thioredoxin-related transmembrane protein 1 OS=Homo sapiens OX=9606 GN=TMX1 PE=1 SV=1	41	10		76	796.5	4312	108.6	220.8	3304.7	221.8	3208.1		58.1	848.3	4954.9	72.9	4853.5	7709.7	467.6	10389.3		0.00358016	0.0323441	0.316182	0.00569738	0.0571917	0.2684	0.0147803		0.289686	0.00387052	0.0589503	0.895227	0.00793435	0.349246	1.06231	0.0293567	1.07511		27.2916	0.299136	4	0.98129	23.0851	1.0234	4	0.983349
C9JRZ6	CHCHD3	MICOS complex subunit OS=Homo sapiens OX=9606 GN=CHCHD3 PE=1 SV=2	41	14		27.4	275.1	1730.5	31.7	88.3	1344.6	86.6	1154.9		56.6	398.9	4457.9	33	2663.9	6974.8	254.2	8038.8		0.00129074	0.0111712	0.126891	0.00166305	0.0228715	0.109205	0.00577083		0.104286	0.00377059	0.0277204	0.805431	0.00359168	0.191687	0.961047	0.0159591	0.831873		28.9201	0.118561	3.64913	0.986221	27.427	0.892056	4	0.990658
A0A087X0L7	OXA1L	Mitochondrial inner membrane protein OXA1L OS=Homo sapiens OX=9606 GN=OXA1L PE=1 SV=1	44	11		83.7	832.1	6655.2	144.8	497.2	5690.5	313.4	4563.3		76.8	1544.9	9483.6	102.7	8426.9	14796.8	543.6	18318		0.00394289	0.0337898	0.488	0.0075965	0.128785	0.462169	0.0208843		0.412058	0.00511628	0.107359	1.71345	0.0111777	0.606378	2.03883	0.0341282	1.89559		27.4926	0.480297	2.99473	0.996598	23.9366	1.91385	4	0.989293
P51398	DAP3	28S ribosomal protein S29, mitochondrial OS=Homo sapiens OX=9606 GN=DAP3 PE=1 SV=1	13	8		110.4	322	1791.1	107.4	109.8	1659.4	153.4	1115.4		89	490.5	2836.6	66.2	1921.3	4632.3	320	5030.9		0.00520065	0.0130757	0.131334	0.00563442	0.0284404	0.134773	0.0102222		0.100719	0.00592902	0.0340859	0.512503	0.00720513	0.138252	0.638278	0.0200902	0.520608		33.5317	0.139359	2.30984	0.992306	28.5152	0.589858	3.09285	0.985149
B4DXZ6	FXR1	Fragile X mental retardation syndrome-related protein 1 OS=Homo sapiens OX=9606 GN=FXR1 PE=1 SV=1	16	10		17.1	120.2	422.4	15.6	38.8	384.4	35.2	305.6		30.4	246.6	1998	25.5	1482.5	3232	109.1	3741.2		0.000805536	0.00488106	0.030973	0.000818408	0.01005	0.0312201	0.00234565		0.0275952	0.0020252	0.0171368	0.360989	0.00277539	0.106677	0.445332	0.00684949	0.387148		25.7906	0.0322691	2.27149	0.992322	25.8277	0.407649	3.93682	0.986639
H3BSM7	RUSF1	RUS family member 1 OS=Homo sapiens OX=9606 GN=RUSF1 PE=1 SV=1	21	11		50.4	195	1031.7	38.9	99.3	821	59.8	842.8		54.7	608.9	1749.9	69.9	2000.3	2026.9	400.4	2854.5		0.00237421	0.00791852	0.0756506	0.00204077	0.0257207	0.0666797	0.00398494		0.0761034	0.00364402	0.0423138	0.316163	0.00760783	0.143937	0.279283	0.0251378	0.29539		22.7702	0.0736636	4	0.983152	20.0513	0.303953	2.8384	0.988734
P22234	PAICS	Multifunctional protein ADE2 OS=Homo sapiens OX=9606 GN=PAICS PE=1 SV=3	32	9		74.2	212.5	974.2	68.1	75.6	1086.4	88.7	584.3		77.3	416.5	2277	53.9	1431.7	3178.9	246	3295.9		0.00349537	0.00862916	0.0714343	0.00357267	0.0195819	0.0882348	0.00591077		0.0527613	0.00514959	0.0289435	0.411397	0.00586641	0.103021	0.438016	0.0154443	0.341067		49.4375	0.099988	1.41238	0.995806	31.198	0.439227	2.51894	0.998884
P35610	SOAT1	Sterol O-acyltransferase 1 OS=Homo sapiens OX=9606 GN=SOAT1 PE=1 SV=3	27	10		93.3	805.6	3718.9	141.6	289.7	2793.2	263.5	2723.2		85.2	844	2732	50.4	4055.6	3837.2	498.4	5602.2		0.00439512	0.0327137	0.272693	0.00742863	0.0750382	0.226857	0.0175591		0.2459	0.00567588	0.0586514	0.493604	0.00548548	0.291831	0.528722	0.0312904	0.579728		24.4248	0.2538	3.72544	0.977315	18.7399	0.536574	3.84274	0.986628
Q15758	SLC1A5	Neutral amino acid transporter B(0) OS=Homo sapiens OX=9606 GN=SLC1A5 PE=1 SV=2	21	8		16.5	149.9	654.9	27.6	46.3	538.5	35.9	466.7		22	289.8	1000.9	29.6	1211.5	1744.4	151.9	1870.4		0.000777272	0.00608711	0.0480213	0.00144795	0.0119926	0.0437357	0.0023923		0.0421422	0.0014656	0.0201388	0.180838	0.00322163	0.0871765	0.240358	0.00953655	0.193553		26.4853	0.046548	3.19575	0.98735	24.2449	0.219964	2.2717	0.97696
P17980	PSMC3	26S proteasome regulatory subunit 6A OS=Homo sapiens OX=9606 GN=PSMC3 PE=1 SV=3	21	9		41.7	158.8	539.5	44.4	51.2	596.2	52.3	361.2		57.9	323	2532.2	47.4	1433.9	3890.2	230.1	3839		0.00196438	0.00644852	0.0395595	0.00232931	0.0132618	0.0484219	0.00348516		0.0326158	0.0038572	0.022446	0.457505	0.00515896	0.10318	0.536025	0.0144461	0.397268		40.0358	0.0529963	1.38126	0.99379	33.3015	0.518874	2.57098	0.994802
Q9BUR5	APOO	MICOS complex subunit MIC26 OS=Homo sapiens OX=9606 GN=APOO PE=1 SV=1	24	6		18.6	281.5	1720.4	30.3	103.7	1410.9	87.6	1285.3		41.5	297.9	3596.9	30.8	2674.4	5480.7	172.9	8079.3		0.000876197	0.0114311	0.12615	0.0015896	0.0268604	0.11459	0.00583747		0.11606	0.00276466	0.0207017	0.64987	0.00335224	0.192443	0.755177	0.010855	0.836064		26.7035	0.121997	4	0.990848	24.8891	0.757473	4	0.972053
Q92804	TAF15	TATA-binding protein-associated factor 2N OS=Homo sapiens OX=9606 GN=TAF15 PE=1 SV=1	34	8		136.1	393.9	1723.2	126.1	192.1	1585.2	177.9	1283.9		137.4	1262.6	11281.9	127.6	4003.2	14239.6	589.6	10656.9		0.00641131	0.0159954	0.126356	0.00661546	0.0497578	0.128746	0.0118549		0.115934	0.00915335	0.0877409	2.03836	0.0138878	0.28806	1.96205	0.0370161	1.1028		23.6578	0.131361	2.34582	0.991905	45.3449	2.10468	2.68006	0.990231
Q8WVC6	DCAKD	Dephospho-CoA kinase domain-containing protein OS=Homo sapiens OX=9606 GN=DCAKD PE=1 SV=1	27	10		13.7	205.3	1211.8	17.6	81	933.8	55.9	921.1		14	256	2047.5	7.5	1549.5	2965.9	127.1	4060.1		0.000645371	0.00833678	0.0888566	0.000923332	0.0209807	0.075841	0.00372505		0.0831738	0.000932656	0.01779	0.369932	0.000816291	0.111498	0.408667	0.00797956	0.420148		25.5196	0.084298	4	0.984455	24.763	0.406246	4	0.989664
Q13162	PRDX4	Peroxiredoxin-4 OS=Homo sapiens OX=9606 GN=PRDX4 PE=1 SV=1	42	8		123.2	380.6	2037.2	124.1	154	1819.8	170.2	1412.2		84.6	522.1	3626.9	61.7	2275.2	5925	330.6	6405.1		0.00580363	0.0154553	0.14938	0.00651054	0.0398891	0.1478	0.0113418		0.127519	0.0056359	0.0362819	0.65529	0.00671535	0.163718	0.816397	0.0207556	0.662814		28.0435	0.152127	2.65043	0.991904	29.0204	0.752159	3.2325	0.985652
Q6NUK1	SLC25A24	Calcium-binding mitochondrial carrier protein SCaMC-1 OS=Homo sapiens OX=9606 GN=SLC25A24 PE=1 SV=2	20	9		72.1	663.5	4663.7	80.1	251.9	3632	182.1	3392.2		55.4	392.9	3113.3	29.2	2417.7	4617.2	231.4	6463.7		0.00339644	0.0269433	0.341971	0.00420221	0.0652472	0.294982	0.0121347		0.30631	0.00369065	0.0273035	0.562495	0.00317809	0.173972	0.636197	0.0145277	0.668878		27.3118	0.32318	4	0.987969	24.6081	0.632047	4	0.984175
P39656	DDOST	Dolichyl-diphosphooligosaccharide--protein glycosyltransferase 48 kDa subunit OS=Homo sapiens OX=9606 GN=DDOST PE=1 SV=4	42	12		81.9	615.2	3437.1	117.5	237.3	2780.3	208.8	2589.8		74	623.4	3728.2	49.2	2461.2	5650.8	363.8	6312		0.00385809	0.0249819	0.252029	0.00616429	0.0614655	0.225809	0.013914		0.233855	0.00492975	0.0433215	0.673593	0.00535487	0.177102	0.778615	0.02284	0.653179		25.559	0.242331	4	0.988019	28.1857	0.740145	3.1676	0.993296
P11802	CDK4	Cyclin-dependent kinase 4 OS=Homo sapiens OX=9606 GN=CDK4 PE=1 SV=2	22	8		28.2	186.9	877.9	35.9	101.2	846.6	57.4	723.9		39.9	439.1	4720.6	35.8	2407.6	7328.9	190.6	6861.9		0.00132843	0.0075896	0.064373	0.00188339	0.0262129	0.0687588	0.00382501		0.065367	0.00265807	0.030514	0.852894	0.00389643	0.173245	1.00984	0.0119662	0.710084		22.6272	0.0681555	3.00359	0.993992	35.8776	0.982541	2.50394	0.995346
P21281	ATP6V1B2	V-type proton ATPase subunit B, brain isoform OS=Homo sapiens OX=9606 GN=ATP6V1B2 PE=1 SV=3	15	6		46.2	85	280.9	38.5	26.6	281	49.1	230.9		46.7	130	1394.9	32.2	699.5	1992.7	79.4	1992		0.00217636	0.00345166	0.0205973	0.00201979	0.00688994	0.0228221	0.00327192		0.0208499	0.00311107	0.00903399	0.252024	0.00350461	0.0503342	0.274571	0.00498487	0.206136		25.148	0.0229192	2.24806	0.959625	33.6688	0.27155	2.77388	0.998888
P82933	MRPS9	28S ribosomal protein S9, mitochondrial OS=Homo sapiens OX=9606 GN=MRPS9 PE=1 SV=2	23	9		68	221.7	1210.1	53	88.5	1083.1	87.9	775		48.6	467.3	5241.8	45.8	2665.6	7212.4	241.8	8383.2		0.0032033	0.00900275	0.088732	0.00278049	0.0229233	0.0879668	0.00585746		0.0699812	0.00323765	0.0324737	0.947062	0.00498482	0.19181	0.993786	0.0151806	0.867512		30.4183	0.0915141	2.32928	0.994221	29.0767	0.978056	3.7004	0.999219
P02545	LMNA	Prelamin-A/C OS=Homo sapiens OX=9606 GN=LMNA PE=1 SV=1	24	9		50	167.9	655	32	55.3	575	47.1	469.7		29.6	289.4	1877.5	31.1	1157.6	3207.7	148.7	2922.5		0.00235537	0.00681805	0.0480286	0.00167879	0.0143238	0.0467001	0.00313864		0.0424131	0.0019719	0.020111	0.339217	0.00338489	0.083298	0.441984	0.00933564	0.302427		26.0386	0.0486534	2.55434	0.98951	37.2883	0.430253	2.07183	0.986627
P61011	SRP54	Signal recognition particle 54 kDa protein OS=Homo sapiens OX=9606 GN=SRP54 PE=1 SV=1	23	8		20.8	198.6	1063.7	18.5	79.5	1023.9	60.2	867.7		30.4	131.5	1011.2	13.1	558.8	1464.3	59.7	1451.7		0.000979833	0.00806471	0.077997	0.000970548	0.0205921	0.0831587	0.00401159		0.0783519	0.0020252	0.00913823	0.182699	0.00142579	0.0402098	0.201764	0.00374807	0.150225		25.7775	0.0817204	3.93888	0.992687	33.4097	0.199676	2.58703	0.998685
O95433	AHSA1	Activator of 90 kDa heat shock protein ATPase homolog 1 OS=Homo sapiens OX=9606 GN=AHSA1 PE=1 SV=1	32	9		4	80.4	229.8	18.1	26.8	250.3	8.8	156.1		18.3	206	1603.5	17.5	833.3	2344.1	70.6	2246.4		0.000188429	0.00326487	0.0168503	0.000949563	0.00694175	0.0203288	0.000586413		0.0140956	0.00121911	0.0143154	0.289712	0.00190468	0.0599622	0.32299	0.00443239	0.232462		33.8221	0.0214583	1.42625	0.99566	34.9618	0.320442	2.52418	0.998756
I3L2C7	GEMIN4	Gem-associated protein 4 OS=Homo sapiens OX=9606 GN=GEMIN4 PE=1 SV=1	17	11		33.7	145.7	777.5	45.1	108.5	812.3	60.7	530.3		52.5	388.3	3002.8	52	1402.4	3954.8	188.9	3683.2		0.00158752	0.00591656	0.0570111	0.00236604	0.0281037	0.0659731	0.00404491		0.0478852	0.00349746	0.0269838	0.542531	0.00565962	0.100913	0.544926	0.0118595	0.381146		27.3581	0.0661968	1.67585	0.990817	36.7031	0.565475	2.533	0.998311
P40938	RFC3	Replication factor C subunit 3 OS=Homo sapiens OX=9606 GN=RFC3 PE=1 SV=2	17	10		54.1	148.8	408.1	72.8	70.6	415.2	73	285.5		54	271.9	2443.7	62.9	1227.8	3406.4	152.8	3435.9		0.00254851	0.00604244	0.0299244	0.00381924	0.0182868	0.0337216	0.00486456		0.0257802	0.00359739	0.0188949	0.441516	0.00684596	0.0883494	0.469363	0.00959305	0.355554		23.5442	0.0358802	1.22244	0.979479	33.4524	0.468857	2.76682	0.999419
P03886	MT-ND1	NADH-ubiquinone oxidoreductase chain 1 OS=Homo sapiens OX=9606 GN=MT-ND1 PE=1 SV=1	28	3		78.9	578.1	3147.9	116.3	400.1	2462.9	268.3	2409.9		129	1190.2	7325.6	112.6	5776.8	6897.6	1006.5	10900.5		0.00371677	0.0234754	0.230823	0.00610134	0.103634	0.200031	0.0178789		0.21761	0.00859376	0.0827096	1.32355	0.0122552	0.415684	0.95041	0.0631898	1.12801		20.2641	0.219499	3.30229	0.98698	22.7723	1.1493	4	0.963614
Q9Y617	PSAT1	Phosphoserine aminotransferase OS=Homo sapiens OX=9606 GN=PSAT1 PE=1 SV=2	22	9		184.1	533.6	2400.3	184.2	196.9	2743.1	236.6	1534.8		253.8	1128.3	4206	196.2	3440.7	6238.7	720.3	7417.5		0.00867247	0.0216683	0.176005	0.00966351	0.0510011	0.222788	0.0157665		0.13859	0.0169077	0.0784081	0.759919	0.0213542	0.247584	0.859621	0.0452217	0.767579		47.6332	0.249572	1.39595	0.993163	25.4305	0.828232	3.09253	0.990898
Q8NBQ5	HSD17B11	Estradiol 17-beta-dehydrogenase 11 OS=Homo sapiens OX=9606 GN=HSD17B11 PE=1 SV=3	30	11		148.7	969	2326.7	137.7	270.5	2057.8	289	1788.5		77.8	493.7	2486	74	2347.1	4191.5	354.6	4336.4		0.00700487	0.039349	0.170608	0.00722402	0.070065	0.16713	0.0192583		0.161499	0.0051829	0.0343083	0.449158	0.00805407	0.168891	0.57754	0.0222624	0.44874		21.4199	0.177676	1.9238	0.984607	28.1177	0.54079	2.26546	0.983197
Q9UMX5	NENF	Neudesin OS=Homo sapiens OX=9606 GN=NENF PE=1 SV=1	26	9		32.4	215.6	1228.2	19.4	109.3	1048.5	61.8	986.5		38.7	783	4132.8	32.8	4376	4640.6	240.8	8687.9		0.00152628	0.00875505	0.0900592	0.00101776	0.0283109	0.0851567	0.00411822		0.0890793	0.00257813	0.0544124	0.746694	0.00356991	0.314886	0.639421	0.0151178	0.899043		23.7386	0.0894547	4	0.992489	21.2213	0.765614	4	0.957189
Q08945	SSRP1	FACT complex subunit SSRP1 OS=Homo sapiens OX=9606 GN=SSRP1 PE=1 SV=1	20	10		222.3	448.3	914.7	216.8	120.4	913.2	228.3	652.4		181.7	660.4	2110.4	127.2	1897.5	3169.9	479.2	3983.3		0.010472	0.0182045	0.0670714	0.0113738	0.0311861	0.0741679	0.0152134		0.0589106	0.0121045	0.0458927	0.381297	0.0138443	0.136539	0.436776	0.030085	0.412201		39.2187	0.0964094	0.827592	0.972617	23.8558	0.419834	3.46561	0.984477
J3KQL8	APOL2	Apolipoprotein L2 OS=Homo sapiens OX=9606 GN=APOL2 PE=1 SV=2	32	9		15.9	294.4	1511.7	25.5	196.7	1259.3	74	1200.8		28.9	1708.8	3202.1	40.7	4959.9	3292.9	597.8	5129.4		0.000749007	0.0119549	0.110847	0.00133778	0.0509493	0.102277	0.0049312		0.10843	0.00192527	0.118748	0.578539	0.00442974	0.356902	0.453724	0.0375309	0.530801		20.3409	0.10875	3.37127	0.994495	15.1933	0.525526	2.92444	0.978812
P54819	AK2	Adenylate kinase 2, mitochondrial OS=Homo sapiens OX=9606 GN=AK2 PE=1 SV=2	19	8		136.7	399.7	1845.1	129.5	101	1609.9	187.2	1249.8		120.8	460.3	2809.4	98.4	1924.2	4505.9	479.5	4686.9		0.00643958	0.0162309	0.135294	0.00679383	0.0261611	0.130752	0.0124746		0.112855	0.00804749	0.0319873	0.507588	0.0107097	0.138461	0.620861	0.0301038	0.485011		30.1525	0.135481	2.9972	0.983089	30.1778	0.586701	2.625	0.987844
Q9H0U3	MAGT1	Magnesium transporter protein 1 OS=Homo sapiens OX=9606 GN=MAGT1 PE=1 SV=1	34	9		26.9	419.1	1716.2	32.3	83.4	1385.3	71.2	1224		31.2	155.2	1774.7	26.2	1802.3	2745.9	176.6	3765.8		0.00126719	0.0170187	0.125842	0.00169452	0.0216023	0.112511	0.00474461		0.110525	0.00207849	0.0107852	0.320644	0.00285158	0.129689	0.378353	0.0110873	0.389693		28.2561	0.120121	4	0.983452	22.87	0.367163	4	0.982845
Q9BZF1	OSBPL8	Oxysterol-binding protein-related protein 8 OS=Homo sapiens OX=9606 GN=OSBPL8 PE=1 SV=3	14	9		26.1	156.1	921.9	28.3	41.2	788.9	56.9	680		24.7	232.9	1455.3	13.2	911	2418.6	133.4	2313		0.0012295	0.00633888	0.0675994	0.00148468	0.0106716	0.0640726	0.00379169		0.0614029	0.00164547	0.0161847	0.262936	0.00143667	0.0655532	0.333255	0.00837508	0.239354		29.0703	0.0666815	4	0.99106	34.2871	0.319212	2.28205	0.987882
J3KTL2	SRSF1	Serine/arginine-rich-splicing factor 1 OS=Homo sapiens OX=9606 GN=SRSF1 PE=1 SV=1	41	10		915.4	1657.7	1924.8	924.2	183.8	1513.7	813.8	1394.8		616.1	1192.3	3506.4	377.9	3369	5373	1069.4	8393.5		0.0431221	0.0673156	0.141138	0.0484854	0.0476079	0.122939	0.0542298		0.125948	0.0410435	0.0828556	0.633519	0.0411302	0.242425	0.740338	0.0671388	0.868578		293.467	0.297958	0.356658	0.789371	22.9501	0.753575	4	0.944216
O43169	CYB5B	Cytochrome b5 type B OS=Homo sapiens OX=9606 GN=CYB5B PE=1 SV=3	61	5		49.8	945.8	3875.4	86.7	362.9	3018.7	254	3301.9		44.8	909.8	6523.8	30.4	5482.1	8488.5	330	13531.6		0.00234595	0.0384069	0.284168	0.00454846	0.0939985	0.245172	0.016926		0.298156	0.0029845	0.063224	1.17869	0.0033087	0.394478	1.16962	0.020718	1.40028		22.7962	0.278664	4	0.972237	23.4912	1.2631	4	0.978743
Q9NUQ9	CYRIB	CYFIP-related Rac1 interactor B OS=Homo sapiens OX=9606 GN=CYRIB PE=1 SV=1	20	8		20.1	173.8	540	31	65.5	527.5	43.8	424.4		44.4	503.9	4713.9	31.3	3121.7	6903	259.4	8513		0.000946858	0.00705764	0.0395961	0.00162632	0.0169658	0.0428423	0.00291874		0.0383226	0.00295785	0.0350171	0.851684	0.00340665	0.22463	0.951154	0.0162856	0.880944		22.7965	0.0429498	2.14875	0.993944	26.1072	0.915914	4	0.995391
Q15629	TRAM1	Translocating chain-associated membrane protein 1 OS=Homo sapiens OX=9606 GN=TRAM1 PE=1 SV=3	33	5		65.5	656.7	5025.9	109.9	632.3	3848.9	260.8	3927.5		216.7	1636.4	2570.6	202.5	4636.7	2745.4	1700.6	4667.2		0.00308553	0.0266672	0.36853	0.00576558	0.163779	0.312598	0.0173791		0.354647	0.0144362	0.113717	0.464443	0.0220399	0.333645	0.378285	0.106767	0.482972		20.3837	0.348013	4	0.987826	13.1312	0.447513	2.38478	0.946513
O75643	SNRNP200	U5 small nuclear ribonucleoprotein 200 kDa helicase OS=Homo sapiens OX=9606 GN=SNRNP200 PE=1 SV=2	20	13		84.7	163	581.1	91.9	71.9	621.8	107.3	400		84.6	437	1670.4	68.4	1154.2	2315.7	226.2	2425.7		0.00398999	0.00661907	0.0426098	0.00482126	0.0186236	0.0505011	0.00715023		0.0361193	0.0056359	0.0303681	0.3018	0.00744457	0.0830533	0.319077	0.0142012	0.251017		37.0649	0.0577205	1.15201	0.982814	30.2318	0.323254	2.31394	0.99789
Q12874	SF3A3	Splicing factor 3A subunit 3 OS=Homo sapiens OX=9606 GN=SF3A3 PE=1 SV=1	15	7		74.9	166.7	718.4	62.3	34.6	788.7	85.5	379.1		59.4	334	1512.4	47.5	1392.5	2673.8	187.5	3181.1		0.00352834	0.00676932	0.0526775	0.00326839	0.00896211	0.0640563	0.00569753		0.0342321	0.00395712	0.0232104	0.273253	0.00516984	0.100201	0.368419	0.0117716	0.329187		56.9535	0.0741601	1.51834	0.987627	24.1635	0.329068	4	0.970001
Q96DB5	RMDN1	Regulator of microtubule dynamics protein 1 OS=Homo sapiens OX=9606 GN=RMDN1 PE=1 SV=1	23	10		36.1	377.4	2201.4	46.1	144	1888.6	95.6	1696.7		45.3	245.8	3868.7	33.6	2037.4	5962.3	161.2	6408.3		0.00170058	0.0153254	0.16142	0.0024185	0.0372989	0.153388	0.00637057		0.153209	0.00301781	0.0170812	0.698977	0.00365698	0.146606	0.821536	0.0101204	0.663145		26.2368	0.159742	4	0.9932	30.4525	0.773182	3.36753	0.993112
P29692	EEF1D	Elongation factor 1-delta OS=Homo sapiens OX=9606 GN=EEF1D PE=1 SV=5	20	6		22	73.4	316.2	21.6	36.9	325.5	30.7	221.6		36.8	124.9	1098.5	26.6	533.7	1577.5	69.7	1515.9		0.00103636	0.00298061	0.0231857	0.00113318	0.00955785	0.0264363	0.00204578		0.0200101	0.00245155	0.00867958	0.198471	0.00289511	0.0384037	0.217361	0.00437589	0.156869		28.5405	0.026909	1.70811	0.994756	35.2127	0.216468	2.61545	0.998982
Q99797	MIPEP	Mitochondrial intermediate peptidase OS=Homo sapiens OX=9606 GN=MIPEP PE=1 SV=2	16	10		52	150.8	616.3	29.6	62.8	519.3	38.2	451.7		17.4	189.1	1387.3	17.2	953.3	1989.1	81.5	2342		0.00244958	0.00612366	0.0451909	0.00155288	0.0162665	0.0421763	0.00254556		0.0407878	0.00115916	0.013141	0.25065	0.00187203	0.068597	0.274075	0.00511671	0.242355		23.36	0.044615	2.66211	0.990179	26.703	0.265196	3.51594	0.997341
Q9UMX0	UBQLN1	Ubiquilin-1 OS=Homo sapiens OX=9606 GN=UBQLN1 PE=1 SV=2	15	4		2.5	151.1	934	12	39.4	816.2	39.1	657.8		13.3	86.4	825.9	9.8	532.4	1341	36.9	1431		0.000117768	0.00613584	0.0684866	0.000629545	0.0102054	0.0662898	0.00260554		0.0593983	0.000886023	0.00600413	0.149219	0.00106662	0.0383102	0.184774	0.00231665	0.148083		30.5233	0.0678461	3.86876	0.994432	29.3194	0.17089	3.11846	0.987553
A0A1W2PS43	SCARB2	Lysosome membrane protein 2 OS=Homo sapiens OX=9606 GN=SCARB2 PE=1 SV=1	32	10		9.4	136.9	750.8	14.8	71.2	622.1	31.9	567		32.1	1245.2	2640	42.8	5687.7	3449.1	440.3	7058.9		0.000442809	0.00555921	0.0550533	0.000776438	0.0184423	0.0505255	0.00212575		0.0511992	0.00213845	0.0865317	0.476982	0.0046583	0.409272	0.475246	0.0276428	0.73047		23.5425	0.0535643	3.39419	0.993568	15.2729	0.560039	4	0.917717
P43686	PSMC4	26S proteasome regulatory subunit 6B OS=Homo sapiens OX=9606 GN=PSMC4 PE=1 SV=2	19	9		146.2	345	800.1	136.9	105.3	848.6	150.1	520.2		114.1	454.4	2986.7	67.7	1809.7	4546.9	309.8	4592.3		0.0068871	0.0140097	0.0586683	0.00718205	0.0272748	0.0689213	0.0100023		0.0469732	0.00760114	0.0315773	0.539622	0.00736839	0.130221	0.626511	0.0194498	0.475221		48.992	0.0893647	0.894318	0.991041	32.106	0.60721	2.56706	0.994914
Q16539	MAPK14	Mitogen-activated protein kinase 14 OS=Homo sapiens OX=9606 GN=MAPK14 PE=1 SV=3	19	9		7.2	24.4	104	3.8	27.6	96.9	12.2	66		12.5	141.3	954.4	9.9	624.5	1258.6	54.3	1468.8		0.000339173	0.000990831	0.00762592	0.000199356	0.00714896	0.00786999	0.000812981		0.00595969	0.000832728	0.00981925	0.172436	0.0010775	0.0449374	0.173421	0.00340905	0.151995		13.3455	0.007384	4	0.950421	27.7242	0.174867	3.14587	0.99954
Q13263	TRIM28	Transcription intermediary factor 1-beta OS=Homo sapiens OX=9606 GN=TRIM28 PE=1 SV=5	17	12		83.3	196.4	623	65.1	41.7	614.1	92.3	407.3		82.7	415	1311.3	40.8	1395.2	2091.5	215.6	2820.7		0.00392404	0.00797538	0.0456822	0.00341528	0.0108012	0.0498757	0.00615067		0.0367785	0.00550933	0.0288393	0.236919	0.00444062	0.100395	0.288185	0.0135357	0.291892		35.1308	0.0536868	1.63878	0.975199	22.3718	0.275144	4	0.975214
Q9ULV4	CORO1C	Coronin-1C OS=Homo sapiens OX=9606 GN=CORO1C PE=1 SV=1	13	7		119	283.5	906.6	114.3	64.8	806.5	115.3	565.4		83.2	407.1	1372.6	43.7	1415.7	2299.3	249.3	2703.8		0.00560578	0.0115123	0.0664775	0.00599641	0.0167845	0.065502	0.00768334		0.0510547	0.00554264	0.0282903	0.247995	0.00475626	0.10187	0.316817	0.0156515	0.279795		31.5119	0.0713546	1.76061	0.971787	23.6909	0.290844	3.06245	0.977509
Q6YN16	HSDL2	Hydroxysteroid dehydrogenase-like protein 2 OS=Homo sapiens OX=9606 GN=HSDL2 PE=1 SV=1	16	10		31.5	68	314.3	35.2	58.1	294.6	47.3	239		65.7	114	1336.1	51.8	757.9	1921.4	111.4	2084.4		0.00148388	0.00276133	0.0230464	0.00184666	0.0150491	0.0239267	0.00315197		0.0215813	0.00437682	0.00792211	0.2414	0.00563785	0.0545366	0.264747	0.00699389	0.215698		16.9502	0.0232846	2.96522	0.979802	30.2539	0.257606	3.11024	0.997345
G3V599	MIA2	Melanoma inhibitory activity protein 2 OS=Homo sapiens OX=9606 GN=MIA2 PE=1 SV=1	23	10		45.1	280.9	1392.1	54.5	143.1	1204.4	80	1010.5		51.5	852.2	3883.9	63.5	3516.6	4851.6	363	6101.3		0.00212454	0.0114067	0.102077	0.00285918	0.0370658	0.0978185	0.00533102		0.0912465	0.00343084	0.0592213	0.701724	0.00691126	0.253046	0.668495	0.0227898	0.631376		23.8158	0.10165	2.69358	0.995992	23.6751	0.69163	3.01726	0.998087
Q15061	WDR43	WD repeat-containing protein 43 OS=Homo sapiens OX=9606 GN=WDR43 PE=1 SV=3	20	6		80.2	177.8	715.3	68.5	59.9	680	75.4	476.5		61.1	429	2988.9	45.9	1865.8	4292.8	240.1	4894.6		0.00377801	0.00722007	0.0524502	0.00359365	0.0155153	0.055228	0.00502449		0.0430272	0.00407038	0.0298122	0.54002	0.0049957	0.134258	0.591498	0.0150739	0.506504		30.3424	0.0575874	1.90309	0.987905	28.2082	0.573786	3.30034	0.997162
Q9H1E5	TMX4	Thioredoxin-related transmembrane protein 4 OS=Homo sapiens OX=9606 GN=TMX4 PE=1 SV=1	20	7		25.4	1131.6	1542.6	26.8	113.7	1259.5	73.3	1160.2		38	594.5	2013.8	63.6	3245.8	2513.3	320.5	4910.1		0.00119653	0.0459518	0.113113	0.00140598	0.0294506	0.102294	0.00488455		0.104764	0.00253149	0.0413131	0.363843	0.00692215	0.23356	0.346304	0.0201215	0.508108		22.3835	0.115607	1.66647	0.920392	18.0849	0.406174	4	0.93627
Q09028	RBBP4	Histone-binding protein RBBP4 OS=Homo sapiens OX=9606 GN=RBBP4 PE=1 SV=3	34	3		13.3	40.7	195.1	16.6	13.6	199	13.8	117.2		11.3	93.3	475.2	7.2	328.8	808	52.7	842.8		0.000626528	0.00165274	0.0143059	0.00087087	0.00352268	0.0161623	0.000919602		0.010583	0.000752786	0.00648362	0.0858568	0.000783639	0.0236596	0.111333	0.0033086	0.0872148		39.4232	0.0171522	1.75069	0.994863	29.7401	0.102529	2.72894	0.980636
Q53Z42	HLA-A	HLA class I antigen OS=Homo sapiens OX=9606 GN=HLA-A PE=1 SV=1	17	4		19	232.8	804.6	34.1	66.5	722.2	44.7	523.6		29.8	592.6	1894.8	46.6	2140.5	3230.7	242.7	3545.2		0.00089504	0.0094535	0.0589982	0.00178896	0.0172249	0.0586554	0.00297871		0.0472802	0.00198522	0.0411811	0.342343	0.00507189	0.154025	0.445153	0.0152371	0.366865		28.9038	0.0617325	2.03144	0.99395	24.3403	0.409973	2.38892	0.98003
F5GYQ1	ATP6V0D1	V-type proton ATPase subunit OS=Homo sapiens OX=9606 GN=ATP6V0D1 PE=1 SV=1	22	8		38.6	220.4	1170.9	30	58.3	1053.1	61.2	765.5		53.4	1042.1	3668.5	55.3	4799.6	5279.1	432.8	8441.6		0.00181834	0.00894996	0.0858576	0.00157386	0.0151009	0.0855303	0.00407823		0.0691234	0.00355741	0.0724178	0.662806	0.00601879	0.345367	0.727399	0.0271719	0.873555		32.2836	0.0875521	2.92735	0.993586	20.3561	0.757984	4	0.967645
Q15067	ACOX1	Peroxisomal acyl-coenzyme A oxidase 1 OS=Homo sapiens OX=9606 GN=ACOX1 PE=1 SV=3	18	6		8.5	60.6	359	14.1	26.6	313.2	16.5	253.3		14	71.7	2071.3	11.3	687.2	3120.5	59.4	2881.2		0.000400413	0.00246083	0.0263241	0.000739715	0.00688994	0.0254374	0.00109952		0.0228726	0.000932656	0.00498259	0.374232	0.00122988	0.0494492	0.429969	0.00372923	0.298153		27.2977	0.0262557	2.99867	0.995593	37.7903	0.417065	2.98353	0.996805
P78417	GSTO1	Glutathione S-transferase omega-1 OS=Homo sapiens OX=9606 GN=GSTO1 PE=1 SV=2	30	13		60.1	242.4	809.6	63.4	89	870.7	76.2	624.6		77.2	1430.2	3456.4	109.8	4990.1	4328.8	598	7767.8		0.00283115	0.00984334	0.0593648	0.00332609	0.0230528	0.0707162	0.0050778		0.0564003	0.00514293	0.0993878	0.624485	0.0119505	0.359075	0.596459	0.0375435	0.803829		27.5635	0.0704775	1.79589	0.988414	18.5928	0.675383	3.87525	0.954718
B1AXG1	RPS6KA3	Non-specific serine/threonine protein kinase OS=Homo sapiens OX=9606 GN=RPS6KA3 PE=1 SV=2	23	5		36.7	206.4	646.3	42.9	59.9	608.5	65.1	461.3		76.1	961.7	3920.2	34.2	4551.2	5881.8	285.1	8856.5		0.00172884	0.00838145	0.0473907	0.00225062	0.0155153	0.0494209	0.00433812		0.0416546	0.00506965	0.0668307	0.708282	0.00372229	0.327493	0.810444	0.0178991	0.91649		26.9092	0.0512642	1.94768	0.990361	21.5389	0.817574	4	0.973247
Q9P0L0	VAPA	Vesicle-associated membrane protein-associated protein A OS=Homo sapiens OX=9606 GN=VAPA PE=1 SV=3	20	8		90.2	300.5	2190.5	113.3	204.6	1855.4	164.6	1633		97.7	510.9	4445.1	98.8	2010	6492.8	385.2	5847.9		0.00424908	0.0122026	0.160621	0.00594395	0.0529956	0.150691	0.0109686		0.147457	0.0065086	0.0355036	0.803118	0.0107533	0.144634	0.894633	0.0241835	0.605153		24.0397	0.157293	3.35917	0.993117	38.0075	0.898073	2.45458	0.998895
O00629	KPNA4	Importin subunit alpha-3 OS=Homo sapiens OX=9606 GN=KPNA4 PE=1 SV=1	14	3		61.9	157.1	517.1	52.6	53.7	509.3	69	354.2		59.4	316.7	1660.9	32.5	1373.4	2889.7	141.3	3150.8		0.00291595	0.00637949	0.037917	0.0027595	0.0139094	0.0413641	0.00459801		0.0319837	0.00395712	0.0220082	0.300083	0.00353726	0.0988264	0.398167	0.00887106	0.326052		29.5782	0.0439485	1.54544	0.989165	26.856	0.35882	3.0392	0.976231
Q9Y4W2	LAS1L	Ribosomal biogenesis protein LAS1L OS=Homo sapiens OX=9606 GN=LAS1L PE=1 SV=2	16	9		33.7	100.6	594.7	36.1	62.9	602.9	52.5	423.3		40.7	352.4	2268	49	1244.7	3375.1	185.3	3271.7		0.00158752	0.00408515	0.0436071	0.00189388	0.0162924	0.0489661	0.00349848		0.0382233	0.00271136	0.0244891	0.409771	0.0053331	0.0895654	0.46505	0.0116335	0.338563		28.0751	0.0488564	2.02053	0.994508	34.2535	0.458844	2.46703	0.997427
O75934	BCAS2	Pre-mRNA-splicing factor SPF27 OS=Homo sapiens OX=9606 GN=BCAS2 PE=1 SV=1	20	10		5.4	23	61.8	6.7	4.8	76.9	10.5	51.2		4.6	59.3	474.5	4.2	335	926.4	20	921.7		0.00025438	0.00093398	0.00453156	0.000351496	0.0012433	0.00624563	0.000699697		0.00462328	0.000306444	0.00412089	0.0857303	0.000457123	0.0241057	0.127647	0.00125563	0.0953795		40.8176	0.00674692	1.33633	0.956799	30.8793	0.112174	2.70816	0.957715
Q8NHH9	ATL2	Atlastin-2 OS=Homo sapiens OX=9606 GN=ATL2 PE=1 SV=2	17	7		28.2	296.3	1322.2	44.5	85.3	1059.7	75.7	933.7		36.9	371.7	1897.7	26.4	2028.6	2993.1	187.4	4245.6		0.00132843	0.0120321	0.0969518	0.00233456	0.0220944	0.0860663	0.00504448		0.0843116	0.00245821	0.0258303	0.342867	0.00287334	0.145973	0.412415	0.0117653	0.439344		26.8734	0.092565	3.42606	0.984848	22.4448	0.402077	4	0.974835
Q8IV08	PLD3	5'-3' exonuclease PLD3 OS=Homo sapiens OX=9606 GN=PLD3 PE=1 SV=1	31	10		41.8	174.2	720	28.7	46.9	568.9	49.8	523.1		48.1	776.4	2020.4	44.4	2775.4	2941.1	344.2	4791.8		0.00196909	0.00707388	0.0527948	0.00150566	0.0121481	0.0462047	0.00331856		0.0472351	0.00320434	0.0539538	0.365036	0.00483244	0.199711	0.40525	0.0216095	0.495866		26.1574	0.0501452	3.70769	0.979057	19.8882	0.423274	4	0.958249
Q6P1A2	LPCAT3	Lysophospholipid acyltransferase 5 OS=Homo sapiens OX=9606 GN=LPCAT3 PE=1 SV=1	15	6		35.3	279.2	1792.8	37.3	91	1396.9	83.4	1312.9		66.6	516.4	1594.3	50.3	2340.8	1864.3	434.9	3326.6		0.00166289	0.0113377	0.131459	0.00195683	0.0235709	0.113453	0.00555759		0.118553	0.00443678	0.0358858	0.28805	0.00547459	0.168438	0.256879	0.0273038	0.344244		27.6296	0.12463	4	0.986193	18.1891	0.296732	4	0.96153
P30041	PRDX6	Peroxiredoxin-6 OS=Homo sapiens OX=9606 GN=PRDX6 PE=1 SV=3	27	9		182.6	586.1	1396.1	169.9	105.2	1360.4	232.6	1075.6		163.1	586.2	1659.9	105.5	1917.5	2702.2	432.7	3755.8		0.00860181	0.0238002	0.102371	0.0089133	0.0272489	0.110488	0.0155		0.0971249	0.0108654	0.0407363	0.299902	0.0114825	0.137978	0.372332	0.0271657	0.388658		27.8399	0.116358	1.75497	0.955813	21.7772	0.356538	4	0.963624
O43765	SGTA	Small glutamine-rich tetratricopeptide repeat-containing protein alpha OS=Homo sapiens OX=9606 GN=SGTA PE=1 SV=1	18	8		106.4	870.9	4534.3	138	360.3	4137.6	249	3474.5		98.1	591	3865.5	93.2	2789.7	6221.9	509.6	6383.5		0.00501222	0.0353653	0.332483	0.00723976	0.093325	0.336046	0.0165928		0.313742	0.00653525	0.0410699	0.698399	0.0101438	0.20074	0.857306	0.0319936	0.660578		25.9121	0.339697	3.29938	0.99456	30.3654	0.812353	2.50788	0.989097
A0A5F9ZHL1	ACAT1	Acetyl-CoA acetyltransferase, mitochondrial OS=Homo sapiens OX=9606 GN=ACAT1 PE=1 SV=1	23	9		194.1	421.2	2490.9	175.3	139.5	2225.9	209.4	1534.6		161.9	659.9	3166.9	106	2259.5	5152.9	457	5944.2		0.00914354	0.017104	0.182648	0.0091966	0.0361333	0.180782	0.013954		0.138572	0.0107855	0.0458579	0.57218	0.0115369	0.162588	0.71001	0.0286913	0.615119		33.2742	0.18791	2.52294	0.989317	26.3882	0.651793	3.7051	0.982816
Q9HAV4	XPO5	Exportin-5 OS=Homo sapiens OX=9606 GN=XPO5 PE=1 SV=1	20	10		20.4	97.9	393.7	19.3	52.4	406.4	31.7	319.6		30.3	257.5	1205	39.5	1010.1	1724.2	147.1	2042.5		0.00096099	0.00397551	0.0288685	0.00101252	0.0135727	0.0330068	0.00211242		0.0288594	0.00201853	0.0178942	0.217713	0.00429913	0.0726842	0.237575	0.00923519	0.211362		22.3271	0.031931	2.34567	0.992271	25.2984	0.231643	3.05979	0.996284
E7EPM6	ACSL1	Long-chain-fatty-acid--CoA ligase 1 OS=Homo sapiens OX=9606 GN=ACSL1 PE=1 SV=1	20	7		49.1	189.4	889	49.8	80.3	747.3	60.8	639.7		25.5	179.2	1655.5	34.2	832.1	2241	161.6	2215.5		0.00231297	0.00769112	0.0651869	0.00261261	0.0207993	0.0606939	0.00405158		0.0577639	0.00169877	0.012453	0.299107	0.00372229	0.0598758	0.308784	0.0101455	0.229265		24.7563	0.0640825	2.8081	0.990499	34.2479	0.313738	2.65654	0.999281
B4DHE8	MSI2	RNA-binding protein Musashi homolog 2 OS=Homo sapiens OX=9606 GN=MSI2 PE=1 SV=1	20	6		3	31.8	165.7	10.6	18.8	154.5	12.4	123.1		7.6	69	709.9	5	326.6	1016.6	42.9	1089.4		0.000141322	0.00129133	0.0121501	0.000556098	0.00486958	0.0125481	0.000826309		0.0111157	0.000506299	0.00479496	0.128261	0.000544194	0.0235013	0.140076	0.00269334	0.112733		23.7182	0.0126236	2.48233	0.996816	31.7597	0.136435	3.28121	0.998075
P41091	EIF2S3	Eukaryotic translation initiation factor 2 subunit 3 OS=Homo sapiens OX=9606 GN=EIF2S3 PE=1 SV=3	21	12		47.3	211.8	796.1	46.7	67.2	818.6	58.9	597.4		44.9	463.5	1146.4	46.4	1363.1	1690.6	254.8	2158.5		0.00222818	0.00860074	0.0583749	0.00244998	0.0174062	0.0664847	0.00392497		0.0539442	0.00299116	0.0322096	0.207126	0.00505012	0.0980852	0.232945	0.0159968	0.223366		28.7852	0.0659345	2.18437	0.989462	21.1175	0.227759	2.7335	0.988871
Q8TEM1	NUP210	Nuclear pore membrane glycoprotein 210 OS=Homo sapiens OX=9606 GN=NUP210 PE=1 SV=3	14	10		19.9	126.3	623.5	24.4	55.7	529.1	39.9	508.4		26.8	160	716.2	17	632.5	970.1	93.1	1165.9		0.000937437	0.00512877	0.0457189	0.00128007	0.0144274	0.0429722	0.00265885		0.0459077	0.00178537	0.0111188	0.129399	0.00185026	0.0455131	0.133669	0.00584498	0.12065		23.6136	0.0455176	4	0.988172	24.652	0.133617	2.90502	0.998362
O43819	SCO2	Protein SCO2 homolog, mitochondrial OS=Homo sapiens OX=9606 GN=SCO2 PE=1 SV=3	31	8		16	164.2	935.6	20.5	66	813	43.5	688.3		38.1	448.8	2907.4	17.5	3078.2	4335.4	176.3	7000.4		0.000753718	0.0066678	0.0686039	0.00107547	0.0170953	0.0660299	0.00289874		0.0621524	0.00253816	0.0311881	0.525295	0.00190468	0.221499	0.597368	0.0110684	0.724417		26.6848	0.0680957	3.43822	0.994679	22.3711	0.620114	4	0.959579
Q9NZJ6	COQ3	Ubiquinone biosynthesis O-methyltransferase, mitochondrial OS=Homo sapiens OX=9606 GN=COQ3 PE=1 SV=3	18	8		68.9	480.5	3036.3	81.5	152.5	2670.6	135.4	1888.6		56	287.8	4149.7	37.8	2461.8	5941.7	163.5	7254.2		0.0032457	0.0195121	0.22264	0.00427566	0.0395006	0.2169	0.00902276		0.170537	0.00373062	0.0199999	0.749747	0.00411411	0.177145	0.818698	0.0102648	0.75068		33.2001	0.224809	2.82164	0.994902	26.9864	0.794323	4	0.997294
A0A0G2JLB3	GBA	Glucosylceramidase OS=Homo sapiens OX=9606 GN=GBA PE=1 SV=1	21	9		56.4	215.3	1123.5	36.8	99.3	934.9	51.3	804.2		58.1	1042.6	3536	69.3	4448.1	4899.1	524.1	7650.5		0.00265686	0.00874286	0.0823819	0.0019306	0.0257207	0.0759303	0.00341852		0.0726179	0.00387052	0.0724526	0.638867	0.00754253	0.320074	0.67504	0.0329039	0.79169		24.8691	0.0802481	2.97006	0.992867	20.4181	0.705515	4	0.976288
P52907	CAPZA1	F-actin-capping protein subunit alpha-1 OS=Homo sapiens OX=9606 GN=CAPZA1 PE=1 SV=3	14	8		24.9	124.4	517.6	30.9	49	535	50.7	359.3		35.3	270.4	1459.6	24.7	1193.9	2480.7	116.9	2951		0.00117297	0.00505161	0.0379536	0.00162108	0.012692	0.0434514	0.00337854		0.0324442	0.00235162	0.0187907	0.263713	0.00268832	0.08591	0.341812	0.00733918	0.305376		31.377	0.0445193	1.76379	0.99465	24.9759	0.309568	4	0.977901
M0R3F1	HNRNPUL1	Heterogeneous nuclear ribonucleoprotein U-like protein 1 (Fragment) OS=Homo sapiens OX=9606 GN=HNRNPUL1 PE=1 SV=1	22	8		51.3	125.8	491	46.4	67.6	470.8	55.8	318.9		39	307.8	1645.7	24.8	1219.7	2711.9	137.5	2995.9		0.00241661	0.00510846	0.0360031	0.00243424	0.0175098	0.0382373	0.00371839		0.0287961	0.00259811	0.0213897	0.297337	0.0026992	0.0877665	0.373669	0.00863249	0.310022		25.8617	0.0399999	1.54844	0.990347	27.381	0.343339	3.15818	0.984093
Q96I63	YME1L1	ATP-dependent zinc metalloprotease YME1L1 OS=Homo sapiens OX=9606 GN=YME1L1 PE=1 SV=1	18	8		27.6	129.2	756.1	41.5	73.4	658.6	49.4	534.6		28.5	229.5	1813.4	26.3	990.8	2714	153.6	2793.4		0.00130016	0.00524653	0.0554419	0.00217717	0.0190121	0.0534899	0.00329191		0.0482735	0.00189862	0.0159485	0.327636	0.00286246	0.0712955	0.373958	0.00964327	0.289067		24.9551	0.0553644	2.65014	0.995602	31.9826	0.36145	2.83116	0.995925
A0A0C4DG89	DDX46	Probable ATP-dependent RNA helicase DDX46 OS=Homo sapiens OX=9606 GN=DDX46 PE=1 SV=1	17	13		117.1	203.3	420.7	117.8	113.1	432.5	112.5	319.6		129.6	308.2	1942.6	66.7	776.7	2325.2	193.8	1802.8		0.00551627	0.00825557	0.0308483	0.00618003	0.0292952	0.0351266	0.00749675		0.0288594	0.00863373	0.0214175	0.350979	0.00725955	0.0558894	0.320386	0.0121671	0.186558		12.786	0.0352088	1.2728	0.896422	43.4838	0.351763	2.5249	0.980132
Q5T3Q7	HEATR1	HEAT repeat-containing protein 1 OS=Homo sapiens OX=9606 GN=HEATR1 PE=1 SV=1	18	10		82.2	187.4	734	76.7	69.3	674.1	91	510.4		74.9	353.1	2197.6	51.3	1348.7	3111.3	221.3	2948.8		0.00387223	0.00760991	0.0538214	0.00402384	0.0179501	0.0547488	0.00606404		0.0460883	0.00498971	0.0245377	0.397051	0.00558343	0.097049	0.428701	0.0138936	0.305148		26.8918	0.0571393	1.99012	0.984836	34.5834	0.436069	2.24178	0.99947
P33992	MCM5	DNA replication licensing factor MCM5 OS=Homo sapiens OX=9606 GN=MCM5 PE=1 SV=5	20	8		27	115.8	313.9	30.5	32.2	338.5	41.4	235.2		41.6	291.1	749	31.9	727.3	1100.8	125.6	1349.5		0.0012719	0.00470239	0.0230171	0.00160009	0.00834046	0.0274922	0.0027588		0.0212382	0.00277132	0.0202292	0.135326	0.00347196	0.0523347	0.151678	0.00788539	0.139649		30.9968	0.0288494	1.46752	0.985558	23.572	0.148332	2.69756	0.989763
O14773	TPP1	Tripeptidyl-peptidase 1 OS=Homo sapiens OX=9606 GN=TPP1 PE=1 SV=2	24	6		914.4	1242.1	655.2	174.1	37.3	514.9	126.8	406.6		60.8	370.4	3280	37	2515.2	4471.8	186.4	6763.5		0.043075	0.050439	0.0480433	0.00913364	0.00966146	0.0418189	0.00844967		0.0367153	0.00405039	0.0257399	0.592614	0.00402704	0.180987	0.616163	0.0117025	0.699902		1000	0.10003	0.196833	0.149419	24.3312	0.644788	4	0.982557
Q9H078	CLPB	Caseinolytic peptidase B protein homolog OS=Homo sapiens OX=9606 GN=CLPB PE=1 SV=1	16	8		66.8	177.9	960	66.6	73.7	834.7	91.6	640.8		53.2	322.9	2114.7	50.5	1529.4	3329.1	208.3	3746.1		0.00314677	0.00722413	0.0703931	0.00349397	0.0190898	0.0677923	0.00610402		0.0578632	0.00354409	0.022439	0.382073	0.00549636	0.110052	0.458712	0.0130774	0.387655		28.243	0.0708694	2.49988	0.989164	27.1614	0.427971	3.28891	0.989516
Q99567	NUP88	Nuclear pore complex protein Nup88 OS=Homo sapiens OX=9606 GN=NUP88 PE=1 SV=2	18	9		31.2	156	661.5	38.4	59.7	611.7	56.2	439.6		36	321.9	1859.1	29.1	1339	2821.1	120.4	3141.5		0.00146975	0.00633482	0.0485052	0.00201454	0.0154635	0.0496808	0.00374504		0.0396952	0.00239826	0.0223695	0.335893	0.00316721	0.096351	0.388715	0.00755892	0.325089		28.6047	0.0516244	2.01285	0.995401	27.7152	0.369997	3.01654	0.993835
Q15084	PDIA6	Protein disulfide-isomerase A6 OS=Homo sapiens OX=9606 GN=PDIA6 PE=1 SV=1	20	9		59.2	216.1	1069.9	74.2	78.5	897.1	100.2	764.6		56	284.6	1527.7	32	921.5	2420.8	203.1	2621.8		0.00278876	0.00877535	0.0784516	0.00389268	0.0203331	0.0728603	0.00667711		0.0690421	0.00373062	0.0197775	0.276017	0.00348284	0.0663088	0.333558	0.012751	0.27131		26.4935	0.0768161	3.10958	0.985339	29.426	0.312271	3.11433	0.988063
C9JFR7	CYCS	Cytochrome c (Fragment) OS=Homo sapiens OX=9606 GN=CYCS PE=1 SV=1	26	4		85.2	195	1206	77.6	78.5	977.9	106.1	835.7		58.8	510.7	2211	55.3	1407.6	3558.5	277.8	3963.3		0.00401355	0.00791852	0.0884313	0.00407105	0.0203331	0.0794227	0.00707027		0.0754623	0.00391715	0.0354897	0.399472	0.00601879	0.101287	0.49032	0.0174408	0.410131		27.3503	0.0846753	3.35478	0.984388	28.179	0.454621	3.30862	0.984862
P53985	SLC16A1	Monocarboxylate transporter 1 OS=Homo sapiens OX=9606 GN=SLC16A1 PE=1 SV=3	20	7		72.4	508.2	2864.6	113.9	180.8	2519.9	142.6	1849.5		130.9	1217.7	3408.8	78.6	5062	6761.5	570.1	6668.1		0.00341057	0.0206369	0.21005	0.00597543	0.0468309	0.20466	0.00950255		0.167007	0.00872033	0.0846207	0.615885	0.00855473	0.364249	0.931657	0.0357919	0.690029		30.7542	0.212443	2.64286	0.994785	26.2928	0.852966	1.71034	0.953957
Q9Y2T2	AP3M1	AP-3 complex subunit mu-1 OS=Homo sapiens OX=9606 GN=AP3M1 PE=1 SV=1	13	7		16.2	82.6	284.3	26.8	30	299.4	29.5	197.6		33.7	217.7	2112	25.4	1406.7	3239.7	116.1	3826.9		0.000763139	0.00335421	0.0208466	0.00140598	0.00777061	0.0243166	0.00196581		0.017843	0.00224504	0.0151285	0.381586	0.00276451	0.101223	0.446393	0.00728896	0.396016		32.0639	0.0254898	1.52846	0.9941	26.3836	0.418446	4	0.992344
Q9UHD1	CHORDC1	Cysteine and histidine-rich domain-containing protein 1 OS=Homo sapiens OX=9606 GN=CHORDC1 PE=1 SV=2	22	8		85.9	484.9	1038.7	93.4	74.5	1017	117.1	715.7		120.5	1062.9	1928.1	116.4	3053.4	3336.5	603.3	4503.7		0.00404652	0.0196907	0.0761639	0.00489995	0.019297	0.0825983	0.00780329		0.0646265	0.0080275	0.0738633	0.348359	0.0126688	0.219715	0.459731	0.0378762	0.466053		32.4331	0.0899413	1.50189	0.973452	18.5585	0.430343	2.87234	0.956095
Q96ER9	CCDC51	Mitochondrial potassium channel OS=Homo sapiens OX=9606 GN=CCDC51 PE=1 SV=2	21	9		6.2	60.4	582.1	7.5	58.2	495.3	26.8	472.3		15.5	61.4	1133.8	8.5	407.6	1553.2	51.5	1472.8		0.000292066	0.00245271	0.0426832	0.000393465	0.015075	0.0402271	0.00178589		0.0426479	0.00103258	0.00426682	0.204849	0.00092513	0.0293299	0.214013	0.00323326	0.152409		22.9071	0.0424116	4	0.995334	37.1801	0.215556	2.97277	0.999861
P00492	HPRT1	Hypoxanthine-guanine phosphoribosyltransferase OS=Homo sapiens OX=9606 GN=HPRT1 PE=1 SV=2	12	6		118.1	352.9	1400.3	124.8	143.9	1385.6	151.4	910.6		142.3	622.6	4390.2	107.6	2428.7	6903.7	381.4	6287.4		0.00556338	0.0143305	0.102679	0.00654726	0.037273	0.112535	0.010089		0.0822257	0.00947978	0.0432659	0.793199	0.0117111	0.174763	0.95125	0.023945	0.650634		31.5958	0.119282	1.58349	0.994573	37.0644	0.940158	2.22277	0.995062
P78347	GTF2I	General transcription factor II-I OS=Homo sapiens OX=9606 GN=GTF2I PE=1 SV=2	14	11		54.9	106.8	409.1	44.3	52.2	407.2	60.4	232.6		40.4	193.2	867.6	30.9	640.7	1256.9	93.7	1344.4		0.00258619	0.00433691	0.0299977	0.00232407	0.0135209	0.0330718	0.00402492		0.0210034	0.00269138	0.0134259	0.156754	0.00336312	0.0461031	0.173186	0.00588265	0.139121		40.393	0.0391538	1.13042	0.986292	28.9944	0.170724	2.47892	0.997245
O15498	YKT6	Synaptobrevin homolog YKT6 OS=Homo sapiens OX=9606 GN=YKT6 PE=1 SV=1	24	9		31.8	305.8	1852.5	54.4	196.6	1602.3	92.2	1447.4		54.3	324.9	3481.4	59.7	1688.1	4997.8	197.9	4848.5		0.00149801	0.0124179	0.135837	0.00285394	0.0509234	0.130135	0.006144		0.130698	0.00361737	0.022578	0.629002	0.00649768	0.121471	0.688639	0.0124245	0.501733		22.6759	0.13501	3.44812	0.996037	34.8792	0.683483	2.68392	0.999097
Q9Y490	TLN1	Talin-1 OS=Homo sapiens OX=9606 GN=TLN1 PE=1 SV=3	19	12		11.8	16.1	76.7	8.9	10.5	75.8	7.4	57.7		10.1	49.9	241.1	9.9	134.3	328.2	23.1	272.5		0.000555867	0.000653786	0.00562412	0.000466912	0.00271971	0.0061563	0.00049312		0.00521021	0.000672844	0.00346766	0.0435607	0.0010775	0.00966389	0.0452222	0.00145026	0.0281989		22.5542	0.00607614	2.13689	0.984748	40.2481	0.0482852	1.99916	0.996597
O00567	NOP56	Nucleolar protein 56 OS=Homo sapiens OX=9606 GN=NOP56 PE=1 SV=4	18	11		199.6	371.6	1687.2	132.4	80.2	1571.2	191.9	960.8		125.7	601.2	2713.5	75	2040.1	3890.2	382.4	4866.7		0.00940263	0.0150899	0.123716	0.00694597	0.0207734	0.127609	0.0127878		0.0867587	0.00837391	0.0417787	0.490262	0.00816291	0.1468	0.536025	0.0240077	0.503617		38.1248	0.134451	2.17192	0.980574	24.9034	0.52034	3.96402	0.99344
P22061	PCMT1	Protein-L-isoaspartate(D-aspartate) O-methyltransferase OS=Homo sapiens OX=9606 GN=PCMT1 PE=1 SV=4	18	9		58.4	238	977.5	70	111.5	1001.3	82.2	662.3		77.4	389.2	3431.4	69.1	1776.5	5005	279.4	4806.6		0.00275107	0.00966466	0.0716763	0.00367234	0.0288808	0.0813232	0.00547763		0.0598046	0.00515625	0.0270464	0.619968	0.00752076	0.127832	0.689631	0.0175412	0.497397		29.9884	0.0838985	1.63872	0.996548	34.9163	0.684201	2.5416	0.998507
Q9H2J4	PDCL3	Phosducin-like protein 3 OS=Homo sapiens OX=9606 GN=PDCL3 PE=1 SV=1	18	6		1	18.2	81.2	1	5.8	76.7	5.9	56.1		5.5	108.9	1182.6	8.1	801.2	1699.7	46.1	2194.9		4.71074e-05	0.000739062	0.00595408	5.2462e-05	0.00150232	0.00622939	0.000393163		0.00506574	0.0003664	0.0075677	0.213666	0.000881594	0.0576523	0.234199	0.00289424	0.227133		29.8409	0.0063237	2.42082	0.994607	25.7263	0.229801	4	0.995009
Q9UQE7	SMC3	Structural maintenance of chromosomes protein 3 OS=Homo sapiens OX=9606 GN=SMC3 PE=1 SV=2	14	8		29.8	74	255	23.2	27.2	269.1	38.2	172.1		37.6	208.7	963.3	17.8	697.4	1444.1	99.7	1590.5		0.0014038	0.00300498	0.0186982	0.00121712	0.00704535	0.0218557	0.00254556		0.0155403	0.00250485	0.014503	0.174044	0.00193733	0.0501831	0.19898	0.00625934	0.164588		35.5317	0.023982	1.33363	0.990856	28.1304	0.191659	2.77634	0.994298
P18206	VCL	Vinculin OS=Homo sapiens OX=9606 GN=VCL PE=1 SV=4	20	12		22.7	90.5	349.6	25.9	39.1	354.9	41.4	239.6		34.5	188	1023.3	30.4	599.2	1430.7	101.4	1469.1		0.00106934	0.00367501	0.0256348	0.00135877	0.0101277	0.0288241	0.0027588		0.0216355	0.00229833	0.0130645	0.184885	0.0033087	0.0431169	0.197134	0.00636607	0.152026		29.6881	0.0300041	1.59874	0.995071	31.9574	0.197615	2.55963	0.998702
O43657	TSPAN6	Tetraspanin-6 OS=Homo sapiens OX=9606 GN=TSPAN6 PE=1 SV=1	30	7		31	191	1779.4	29.1	79.4	1490.4	52.5	1274.6		77.8	1584.4	2649.2	57	7582.8	2973.1	666.9	7993.1		0.00146033	0.00775609	0.130477	0.00152665	0.0205662	0.121047	0.00349848		0.115094	0.0051829	0.110103	0.478644	0.00620381	0.545639	0.409659	0.0418691	0.827143		29.3694	0.126882	4	0.99552	12.973	0.583158	4	0.837368
Q10567	AP1B1	AP-1 complex subunit beta-1 OS=Homo sapiens OX=9606 GN=AP1B1 PE=1 SV=2	11	7		5.8	27.5	106.4	4	4.7	108.7	10.7	65.3		7.5	55.1	254.4	8.7	293.3	381.8	24.1	587.3		0.000273223	0.00111671	0.0078019	0.000209848	0.0012174	0.00882835	0.000713024		0.00589648	0.000499637	0.00382902	0.0459637	0.000946898	0.0211051	0.0526076	0.00151304	0.0607751		39.6406	0.00911265	2.06836	0.986466	21.6512	0.0534871	4	0.968679
P52732	KIF11	Kinesin-like protein KIF11 OS=Homo sapiens OX=9606 GN=KIF11 PE=1 SV=2	17	10		17.7	50.9	245	9.8	29.3	234	20.9	180.3		19.4	424.1	1893.7	28	1607.6	2628.8	173	3094		0.0008338	0.00206694	0.0179649	0.000514128	0.0075893	0.0190049	0.00139273		0.0162808	0.00129239	0.0294717	0.342144	0.00304749	0.115679	0.362218	0.0108612	0.320174		23.8175	0.0190261	2.24968	0.996055	25.371	0.358365	2.8809	0.998522
P61289	PSME3	Proteasome activator complex subunit 3 OS=Homo sapiens OX=9606 GN=PSME3 PE=1 SV=1	23	8		17.5	73.8	268.3	25.7	30.1	277.1	32	199.2		37.4	247.8	2701.8	26.6	1604.3	4207.5	133.3	4742.3		0.000824379	0.00299686	0.0196734	0.00134827	0.00779651	0.0225054	0.00213241		0.0179874	0.00249152	0.0172202	0.488148	0.00289511	0.115441	0.579745	0.00836881	0.490744		27.2424	0.0228053	1.75294	0.990493	28.1782	0.540207	3.70322	0.991413
Q9Y266	NUDC	Nuclear migration protein nudC OS=Homo sapiens OX=9606 GN=NUDC PE=1 SV=1	22	9		59	211.3	830.3	64.9	84.3	874.1	88.4	579.5		57.5	372	2839.1	61	1595.6	4369.2	227.1	4432.1		0.00277933	0.00858043	0.0608827	0.00340479	0.0218354	0.0709923	0.00589078		0.0523279	0.00383055	0.0258511	0.512954	0.00663917	0.114815	0.602025	0.0142577	0.458643		31.9008	0.0735065	1.62367	0.993192	32.2422	0.577479	2.73982	0.993981
Q96QK1	VPS35	Vacuolar protein sorting-associated protein 35 OS=Homo sapiens OX=9606 GN=VPS35 PE=1 SV=2	20	10		51.3	159.2	587.1	48.6	61.7	627.5	68.5	424.7		46.9	328.7	1908.5	31.3	1181.6	2602.3	146.9	2935.1		0.00241661	0.00646476	0.0430498	0.00254966	0.0159816	0.0509641	0.00456469		0.0383497	0.0031244	0.0228421	0.344818	0.00340665	0.0850249	0.358567	0.00922264	0.303731		30.9558	0.0524728	1.60685	0.990166	28.8575	0.35757	3.01163	0.998913
Q96JJ7	TMX3	Protein disulfide-isomerase TMX3 OS=Homo sapiens OX=9606 GN=TMX3 PE=1 SV=2	15	7		44.6	198.2	1274.6	57.2	64.8	1012.6	89.3	903.3		50.4	350.4	1673.1	35.9	1614.9	2630.8	179	3578.6		0.00210099	0.00804847	0.0934615	0.00300083	0.0167845	0.082241	0.00595075		0.0815665	0.00335756	0.0243501	0.302287	0.00390731	0.116204	0.362494	0.0112379	0.370321		28.0536	0.0885102	4	0.986111	23.1989	0.349243	4	0.979651
Q9BT22	ALG1	Chitobiosyldiphosphodolichol beta-mannosyltransferase OS=Homo sapiens OX=9606 GN=ALG1 PE=1 SV=2	30	8		34.1	311.9	1658.9	44.3	120.1	1283.7	90	1241.3		28.6	338.5	1446.3	22.7	1837.4	1939.4	197.3	3042.2		0.00160636	0.0126656	0.121641	0.00232407	0.0311083	0.104259	0.0059974		0.112087	0.00190528	0.0235231	0.26131	0.00247064	0.132215	0.267227	0.0123868	0.314813		24.9655	0.114826	4	0.98404	20.2443	0.282651	4	0.980734
P05386	RPLP1	60S acidic ribosomal protein P1 OS=Homo sapiens OX=9606 GN=RPLP1 PE=1 SV=1	16	2		66	332.5	1278.3	84.9	94.9	1135.8	121.9	900.2		95.8	685	3886.4	65.1	2742.2	6141	452.8	7060.8		0.00310909	0.0135021	0.0937328	0.00445403	0.024581	0.092247	0.00812315		0.0812866	0.00638203	0.0476022	0.702175	0.00708541	0.197322	0.846159	0.0284276	0.730667		27.6457	0.0958485	2.52728	0.986347	26.6789	0.786259	3.5759	0.988056
A0A2R8YFH0	MSH2	DNA mismatch repair protein OS=Homo sapiens OX=9606 GN=MSH2 PE=1 SV=1	12	5		177.4	134.7	114.3	37.9	12.8	114.9	54.5	81.5		11.1	88.9	542.5	9.7	276	708.6	43.1	732.8		0.00835685	0.00546987	0.00838118	0.00198831	0.00331546	0.0093319	0.00363176		0.00735932	0.000739463	0.00617786	0.0980162	0.00105574	0.0198603	0.0976369	0.00270589	0.0758317		1000	0.020475	0.218861	0.302607	32.8081	0.100285	2.72632	0.998452
O75027	ABCB7	ATP-binding cassette sub-family B member 7, mitochondrial OS=Homo sapiens OX=9606 GN=ABCB7 PE=1 SV=2	24	9		93.5	355	1781.5	86	128	1436.7	130.8	1274.9		66.7	305.1	1960.9	36	1655.6	2807	234.2	3566.5		0.00440454	0.0144158	0.130631	0.00451174	0.0331546	0.116685	0.00871622		0.115121	0.00444344	0.0212021	0.354286	0.0039182	0.119133	0.386772	0.0147035	0.369069		26.0444	0.125153	3.38247	0.9852	23.9739	0.376315	4	0.995409
Q96EP5	DAZAP1	DAZ-associated protein 1 OS=Homo sapiens OX=9606 GN=DAZAP1 PE=1 SV=1	16	6		51	141.6	578.2	38.6	41.8	571.3	56.4	380.1		38.9	290.9	2086.9	21.3	1232.6	3094.2	145.8	3463.3		0.00240248	0.00575007	0.0423972	0.00202503	0.0108271	0.0463996	0.00375837		0.0343224	0.00259145	0.0202153	0.377051	0.00231827	0.0886948	0.426345	0.00915358	0.35839		33.3538	0.0480341	1.92399	0.990444	28.8653	0.407972	3.33308	0.995378
Q04837	SSBP1	Single-stranded DNA-binding protein, mitochondrial OS=Homo sapiens OX=9606 GN=SSBP1 PE=1 SV=1	17	6		60.3	177.3	702.8	49.7	39.8	551.9	54.8	438.6		40.5	133.8	1800	28.2	1077	3083	125.3	3651.7		0.00284057	0.00719977	0.0515336	0.00260736	0.010309	0.044824	0.00365175		0.0396049	0.00269804	0.00929806	0.325215	0.00306925	0.0774982	0.424802	0.00786655	0.377886		29.7397	0.0489994	2.74818	0.972263	27.3204	0.386099	4	0.977051
Q7LGA3	HS2ST1	Heparan sulfate 2-O-sulfotransferase 1 OS=Homo sapiens OX=9606 GN=HS2ST1 PE=1 SV=1	15	5		13.3	171	1260.2	19.8	52.8	993	48.4	842.1		18	491	1736.1	9.6	2830.8	2558.3	130.4	4675.4		0.000626528	0.00694394	0.0924056	0.00103875	0.0136763	0.0806491	0.00322527		0.0760402	0.00119913	0.0341207	0.31367	0.00104485	0.203697	0.352504	0.00818674	0.483821		30.1534	0.0867654	3.93342	0.989366	18.8881	0.383675	4	0.930984
P17812	CTPS1	CTP synthase 1 OS=Homo sapiens OX=9606 GN=CTPS1 PE=1 SV=2	23	10		38.5	118.9	605.8	35.5	69.7	641.5	59.7	427.1		55.4	300.8	2293.6	42.4	1063.4	3246.5	142.2	2875.5		0.00181363	0.00482827	0.044421	0.0018624	0.0180537	0.0521011	0.00397828		0.0385664	0.00369065	0.0209033	0.414396	0.00461477	0.0765196	0.44733	0.00892756	0.297563		29.8499	0.0527015	1.71527	0.993176	38.5577	0.456624	2.38717	0.999703
E7ESP9	NEFM	Neurofilament medium polypeptide OS=Homo sapiens OX=9606 GN=NEFM PE=1 SV=1	20	8		10.8	66	225	7.3	21.6	208.9	17.5	163.9		30.8	295.1	1072.7	37.1	850.8	1646.1	179.9	1728.8		0.00050876	0.00268012	0.0164984	0.000382973	0.00559484	0.0169664	0.00116616		0.0147999	0.00205184	0.0205072	0.19381	0.00403792	0.0612214	0.226814	0.0112944	0.1789		25.6571	0.0174232	2.1909	0.993626	29.1453	0.221245	2.24715	0.99304
P61586	RHOA	Transforming protein RhoA OS=Homo sapiens OX=9606 GN=RHOA PE=1 SV=1	15	6		110.1	269.1	1230.8	80.7	76.4	1181.4	96.2	833.3		76.7	524.4	2007.9	54	1792.7	3014	283.9	3656.9		0.00518652	0.0109276	0.0902498	0.00423369	0.0197892	0.0959505	0.00641056		0.0752456	0.00510962	0.0364417	0.362777	0.0058773	0.128998	0.415295	0.0178237	0.378424		31.7842	0.0970693	2.43604	0.989406	24.3226	0.397293	3.28511	0.990996
Q9UNE7	STUB1	E3 ubiquitin-protein ligase CHIP OS=Homo sapiens OX=9606 GN=STUB1 PE=1 SV=2	23	12		1	80.2	236.1	12.1	13.1	219.2	19.1	151.6		15.9	218.5	2757.5	15.7	2039.8	4351.8	118.4	5588.8		4.71074e-05	0.00325675	0.0173123	0.000634791	0.00339317	0.0178029	0.00127278		0.0136892	0.00105923	0.0151841	0.498211	0.00170877	0.146779	0.599628	0.00743336	0.578341		33.0296	0.0186556	2.11058	0.982558	25.3774	0.569473	4	0.985442
Q8N766	EMC1	ER membrane protein complex subunit 1 OS=Homo sapiens OX=9606 GN=EMC1 PE=1 SV=1	20	10		16.2	165.2	555.8	17.5	37.4	453.6	32.9	424.1		13.9	211.6	715.4	14.5	815.3	1044.8	116.9	1608.9		0.000763139	0.00670841	0.0407547	0.000918086	0.00968736	0.0368403	0.00219238		0.0382955	0.000925994	0.0147046	0.129255	0.00157816	0.0586669	0.143961	0.00733918	0.166492		25.644	0.0395351	3.84606	0.977711	21.5086	0.147552	4	0.97
Q6P1M0	SLC27A4	Long-chain fatty acid transport protein 4 OS=Homo sapiens OX=9606 GN=SLC27A4 PE=1 SV=1	14	8		6.7	57.9	285.4	1	13.5	230.1	19.8	199.2		5.6	66.2	252.5	12.6	323.7	382.5	50.9	543.1		0.000315619	0.00235119	0.0209273	5.2462e-05	0.00349678	0.0186882	0.00131943		0.0179874	0.000373062	0.00460038	0.0456204	0.00137137	0.0232926	0.0527041	0.00319559	0.0562012		28.8385	0.0199259	3.91854	0.985123	20.6366	0.0518565	4	0.979102
U3KPX3	CSNK1A1	Casein kinase I isoform alpha OS=Homo sapiens OX=9606 GN=CSNK1A1 PE=1 SV=2	10	6		7.5	60.9	249.5	12.4	19	244.5	14.5	190.7		11.8	131.8	1369.4	9.5	850.7	2043.4	60.2	2502.4		0.000353305	0.00247302	0.0182949	0.000650529	0.00492139	0.0198577	0.000966248		0.0172199	0.000786095	0.00915907	0.247416	0.00103397	0.0612142	0.281557	0.00377946	0.258954		27.5963	0.019637	2.77564	0.990746	26.6604	0.269368	4	0.993976
Q9NR28	DIABLO	Diablo homolog, mitochondrial OS=Homo sapiens OX=9606 GN=DIABLO PE=1 SV=1	24	8		60.2	58.1	219.5	119	22.9	203.3	17.6	164.1		11.8	72.7	1619.2	11.7	766	2492.6	54.6	2642.3		0.00283586	0.00235931	0.0160951	0.00624298	0.00593157	0.0165115	0.00117283		0.014818	0.000786095	0.00505208	0.292549	0.00127341	0.0551194	0.343452	0.00342788	0.273431		24.8647	0.0172514	1.96431	0.839179	31.4308	0.32345	3.41521	0.993362
P54577	YARS1	Tyrosine--tRNA ligase, cytoplasmic OS=Homo sapiens OX=9606 GN=YARS1 PE=1 SV=4	17	11		91.3	275.5	1059.2	76.7	124.7	1085.5	121.3	748.7		108.1	474.8	2271.8	67.7	1706.5	3502.4	311.5	3836.3		0.0043009	0.0111875	0.0776671	0.00402384	0.0322998	0.0881617	0.00808316		0.0676064	0.00720143	0.0329949	0.410457	0.00736839	0.122795	0.48259	0.0195565	0.396989		28.1573	0.0904591	1.64632	0.993653	27.9647	0.459875	2.75041	0.991452
A8MQB8	FMR1	Synaptic functional regulator FMR1 OS=Homo sapiens OX=9606 GN=FMR1 PE=1 SV=1	10	5		6.6	47	153.7	10.2	13.6	141.4	15.3	109.2		9.1	88.4	571.9	10.4	450.4	869.6	50.4	1102.2		0.000310909	0.00190857	0.0112702	0.000535113	0.00352268	0.0114842	0.00101956		0.00986058	0.000606226	0.00614311	0.103328	0.00113192	0.0324096	0.119821	0.0031642	0.114058		26.796	0.0119437	2.07563	0.98942	24.7587	0.114468	4	0.990281
B7Z7P8	ETF1	Eukaryotic peptide chain release factor subunit 1 OS=Homo sapiens OX=9606 GN=ETF1 PE=1 SV=1	18	7		20.1	99.6	379.1	25.1	41.5	400.5	39	255.9		28.9	401	2147	21.7	1830.1	3734.1	154.6	4523.3		0.000946858	0.00404454	0.0277979	0.0013168	0.0107493	0.0325277	0.00259887		0.0231073	0.00192527	0.0278664	0.387909	0.0023618	0.131689	0.514516	0.00970606	0.468081		33.1523	0.0342678	1.5016	0.996321	24.7028	0.465038	4	0.973492
Q9Y4L1	HYOU1	Hypoxia up-regulated protein 1 OS=Homo sapiens OX=9606 GN=HYOU1 PE=1 SV=1	14	12		85.4	218.8	921.4	58.2	50.1	856.6	97.3	614.1		58.1	376.6	1307.9	39.2	1289.5	2205.2	257.8	2819.6		0.00402297	0.00888499	0.0675627	0.00305329	0.0129769	0.069571	0.00648386		0.0554522	0.00387052	0.0261708	0.236305	0.00426648	0.0927891	0.303851	0.0161851	0.291778		32.035	0.0710244	2.58146	0.983453	23.273	0.280941	4	0.970982
Q9NX47	MARCHF5	E3 ubiquitin-protein ligase MARCHF5 OS=Homo sapiens OX=9606 GN=MARCHF5 PE=1 SV=1	22	9		20	208.3	1180.1	20.6	84.5	959.3	49	860.5		22	177.8	1706.4	17.9	1352.1	2281	128.8	3423.7		0.000942147	0.00845861	0.0865322	0.00108072	0.0218872	0.0779121	0.00326525		0.0777017	0.0014656	0.0123557	0.308304	0.00194821	0.0972937	0.314296	0.00808629	0.354292		25.788	0.083018	3.68035	0.991085	24.0724	0.329998	4	0.985906
Q14683	SMC1A	Structural maintenance of chromosomes protein 1A OS=Homo sapiens OX=9606 GN=SMC1A PE=1 SV=2	16	8		16.8	45.3	190.6	14.2	11.2	191.5	23.3	126.7		25.2	174	875.8	27.8	610.2	1382.2	85.4	1506.6		0.000791404	0.00183953	0.013976	0.000744961	0.00290103	0.0155532	0.00155266		0.0114408	0.00167878	0.0120916	0.158235	0.00302572	0.0439084	0.190451	0.00536156	0.155906		34.5845	0.0158707	2.10066	0.983838	28.4586	0.179121	2.92326	0.989334
A0A5F9UP49	SDF4	45 kDa calcium-binding protein OS=Homo sapiens OX=9606 GN=SDF4 PE=1 SV=1	15	10		5.8	88.2	551.1	4.7	49.5	535.3	24.5	331.6		15.3	292.6	1949.1	27.8	1332.2	5084.3	139.5	3303.6		0.000273223	0.00358161	0.04041	0.000246572	0.0128215	0.0434758	0.00163263		0.0299429	0.00101926	0.0203334	0.352154	0.00302572	0.0958617	0.700558	0.00875805	0.341864		34.1104	0.045369	1.84976	0.999425	428.254	2.09374	0.945351	0.961875
Q92520	FAM3C	Protein FAM3C OS=Homo sapiens OX=9606 GN=FAM3C PE=1 SV=1	17	5		79	267.4	1236.4	81.1	124.5	941.9	109.6	979.5		51.9	435.3	2518	37.6	1651.3	3639.6	251	4462.4		0.00372148	0.0108585	0.0906604	0.00425467	0.032248	0.0764989	0.0073035		0.0884472	0.00345749	0.03025	0.45494	0.00409234	0.118823	0.501495	0.0157582	0.461779		22.1918	0.0862369	3.8182	0.973495	26.0945	0.484147	4	0.99503
P48735	IDH2	Isocitrate dehydrogenase [NADP], mitochondrial OS=Homo sapiens OX=9606 GN=IDH2 PE=1 SV=2	23	10		23.8	79.8	339.5	22.7	26.6	348.3	28.1	219		24.4	223	1505.1	21.3	1059.2	1946	103.5	2872.2		0.00112116	0.0032405	0.0248942	0.00119089	0.00688994	0.0282881	0.00187252		0.0197753	0.00162549	0.0154968	0.271934	0.00231827	0.0762173	0.268136	0.00649791	0.297222		35.7722	0.0295932	1.74264	0.994629	24.7605	0.28352	4	0.989117
Q96GC9	VMP1	Vacuole membrane protein 1 OS=Homo sapiens OX=9606 GN=VMP1 PE=1 SV=1	24	3		6	98	522.7	11.9	14.9	397.2	24.7	344.3		7	123.7	326.3	7	588.8	462.4	93.6	732		0.000282644	0.00397957	0.0383276	0.000624298	0.0038594	0.0322596	0.00164595		0.0310897	0.000466328	0.00859619	0.0589543	0.000761872	0.0423686	0.0637134	0.00587637	0.075749		31.7208	0.0356101	4	0.980406	16.8724	0.0662135	3.86905	0.971323
Q96RL7	VPS13A	Vacuolar protein sorting-associated protein 13A OS=Homo sapiens OX=9606 GN=VPS13A PE=1 SV=2	13	8		10.7	97.1	415.8	10.2	36.5	361	20	295.5		22.7	340.8	779.6	26.2	1459.5	1268.9	108.5	1871.4		0.000504049	0.00394302	0.030489	0.000535113	0.00945424	0.0293196	0.00133276		0.0266832	0.00151223	0.0236829	0.140854	0.00285158	0.105022	0.17484	0.00681182	0.193657		25.6732	0.03056	2.62436	0.994611	17.1677	0.170065	3.77058	0.965069
O14949	UQCRQ	Cytochrome b-c1 complex subunit 8 OS=Homo sapiens OX=9606 GN=UQCRQ PE=1 SV=4	43	6		44.2	258	1842.8	68	171.1	1531.7	117.6	1344.7		45	866.8	6885.9	50.8	4836.6	10165.7	303.4	13039		0.00208215	0.0104768	0.135125	0.00356742	0.0443184	0.124401	0.0078366		0.121424	0.00299782	0.0602359	1.24411	0.00552901	0.348029	1.40072	0.019048	1.3493		24.1381	0.130981	3.2608	0.993899	25.5191	1.35873	4	0.992901
P67812	SEC11A	Signal peptidase complex catalytic subunit SEC11A OS=Homo sapiens OX=9606 GN=SEC11A PE=1 SV=1	43	7		10.4	169.3	792	17.4	52.5	625.4	40.5	634.6		6.2	98.7	1004	3.8	978.9	1444.6	61.7	2323.3		0.000489917	0.0068749	0.0580743	0.00091284	0.0135986	0.0507935	0.00269883		0.0573033	0.000413033	0.00685888	0.181398	0.000413587	0.0704392	0.199049	0.00387363	0.24042		25.4447	0.0564224	4	0.980227	22.8663	0.208715	4	0.966026
P08237	PFKM	ATP-dependent 6-phosphofructokinase, muscle type OS=Homo sapiens OX=9606 GN=PFKM PE=1 SV=2	11	7		22	94.2	257.3	27.3	25.3	250.3	38	182.6		26.5	196.5	803.4	22.8	560.2	1250.3	91.6	1215.4		0.00103636	0.00382526	0.0188668	0.00143221	0.00655322	0.0203288	0.00253224		0.0164885	0.00176538	0.0136552	0.145154	0.00248152	0.0403106	0.172277	0.00575081	0.125772		28.3698	0.0217021	1.53994	0.985489	33.1305	0.170328	2.09955	0.994654
F8W726	UBAP2L	Ubiquitin-associated protein 2-like OS=Homo sapiens OX=9606 GN=UBAP2L PE=1 SV=2	24	9		39.5	177.3	760.2	41.8	65.3	792.2	72.5	502.8		42.9	379.2	2772.6	36.3	1758.6	4647.2	171.3	4622.4		0.00186074	0.00719977	0.0557425	0.00219291	0.016914	0.0643406	0.00483124		0.045402	0.00285792	0.0263514	0.50094	0.00395085	0.126544	0.640331	0.0107545	0.478336		35.0075	0.0671582	1.68661	0.995355	32.1526	0.59879	2.56477	0.985184
A6NIH7	UNC119B	Protein unc-119 homolog B OS=Homo sapiens OX=9606 GN=UNC119B PE=1 SV=1	14	5		2	68.5	410.4	8.8	39	559.4	18.1	270.4		51.5	1229.2	2032.4	71.3	3982.1	2816	526.1	5011.1		9.42147e-05	0.00278164	0.0300931	0.000461666	0.0101018	0.0454331	0.00120614		0.0244167	0.00343084	0.0854198	0.367204	0.00776021	0.286542	0.388012	0.0330295	0.51856		82.8473	0.0600957	1.16951	0.98736	15.3664	0.423647	3.44175	0.945339
P49006	MARCKSL1	MARCKS-related protein OS=Homo sapiens OX=9606 GN=MARCKSL1 PE=1 SV=2	12	5		23.8	93.6	898.6	21.3	57.5	801.4	49.5	555.1		47.5	131.4	1056.9	23.9	484.3	1865.3	130.1	1438.3		0.00112116	0.00380089	0.0658909	0.00111744	0.0148937	0.0650878	0.00329857		0.0501246	0.00316437	0.00913128	0.190955	0.00260125	0.034849	0.257017	0.0081679	0.148838		32.4293	0.0673699	2.55303	0.997079	50.8269	0.27093	1.7749	0.989982
Q9BW92	TARS2	Threonine--tRNA ligase, mitochondrial OS=Homo sapiens OX=9606 GN=TARS2 PE=1 SV=1	19	10		31.3	116.1	768	41.3	68.9	703.1	50.5	485.5		29.7	210.1	2260.3	19.9	998.2	3185.2	121.4	2808.3		0.00147446	0.00471457	0.0563145	0.00216668	0.0178465	0.0571041	0.00336521		0.0438398	0.00197856	0.0146003	0.40838	0.00216589	0.0718279	0.438884	0.0076217	0.290609		29.8405	0.0591974	2.10351	0.996849	38.9147	0.447023	2.47747	0.999877
P62081	RPS7	40S ribosomal protein S7 OS=Homo sapiens OX=9606 GN=RPS7 PE=1 SV=1	28	9		182.9	546.2	1660.7	207.7	140.2	1663.1	212.3	1089.3		155.3	868.8	3292.1	106.1	2732.3	5261.6	504.3	6247.9		0.00861594	0.02218	0.121773	0.0108964	0.0363147	0.135073	0.0141472		0.098362	0.0103458	0.0603748	0.5948	0.0115478	0.196609	0.724988	0.0316608	0.646546		35.0217	0.147866	1.45431	0.985399	25.0616	0.67406	3.51545	0.983621
P36639	NUDT1	7,8-dihydro-8-oxoguanine triphosphatase OS=Homo sapiens OX=9606 GN=NUDT1 PE=1 SV=3	14	6		15.7	38.2	75.3	5	7.7	73.6	16.3	63.1		19.7	197.6	1711	10.6	1430.2	2349.4	58.9	3778.4		0.000739586	0.00155122	0.00552146	0.00026231	0.00199446	0.00597762	0.0010862		0.00569783	0.00131238	0.0137317	0.309135	0.00115369	0.102914	0.32372	0.00369784	0.390997		23.4596	0.00641377	1.47827	0.945874	23.7201	0.344835	4	0.971101
Q9UHV9	PFDN2	Prefoldin subunit 2 OS=Homo sapiens OX=9606 GN=PFDN2 PE=1 SV=1	19	6		39.4	158.2	819.8	44.4	65.5	975.9	59.4	468.1		43.3	297.2	4326.2	40	2096.6	7876.5	160	7411		0.00185603	0.00642416	0.0601128	0.00232931	0.0169658	0.0792603	0.00395828		0.0422687	0.00288457	0.0206531	0.781636	0.00435355	0.150866	1.08529	0.0100451	0.766906		64.9394	0.0971317	1.29005	0.997988	35.2513	0.988606	2.67238	0.973046
Q9NVH1	DNAJC11	DnaJ homolog subfamily C member 11 OS=Homo sapiens OX=9606 GN=DNAJC11 PE=1 SV=2	17	8		55.6	198.4	877.6	64.8	132.2	728.4	100.9	722.3		50	259.5	1492.2	59.9	1040.4	2094.6	216	2375.1		0.00261917	0.00805659	0.064351	0.00339954	0.0342425	0.0591589	0.00672375		0.0652225	0.00333091	0.0180332	0.269603	0.00651944	0.0748645	0.288612	0.0135609	0.245781		18.6255	0.0636526	3.19658	0.984158	27.8036	0.284397	2.93921	0.997111
Q9Y2R0	COA3	Cytochrome c oxidase assembly factor 3 homolog, mitochondrial OS=Homo sapiens OX=9606 GN=COA3 PE=1 SV=1	45	6		14.8	173.7	915.7	19.4	44.7	806.5	42.7	626.9		22	1071.7	5116.5	27.8	7004	7389.8	279.2	13648.2		0.000697189	0.00705358	0.0671448	0.00101776	0.0115782	0.065502	0.00284543		0.056608	0.0014656	0.0744748	0.924424	0.00302572	0.50399	1.01823	0.0175287	1.41235		30.7032	0.067166	3.32883	0.993124	20.3829	1.1209	4	0.929972
P13861	PRKAR2A	cAMP-dependent protein kinase type II-alpha regulatory subunit OS=Homo sapiens OX=9606 GN=PRKAR2A PE=1 SV=2	14	7		62.9	138.1	575.6	34.2	54.1	540.6	56.4	364.9		53.1	225.1	1643	43.8	948.7	2685.8	152.2	2675.6		0.00296305	0.00560794	0.0422065	0.0017942	0.014013	0.0439062	0.00375837		0.0329499	0.00353743	0.0156427	0.296849	0.00476714	0.068266	0.370072	0.00955538	0.276877		30.5744	0.0464267	1.75381	0.99303	32.5972	0.348459	2.65019	0.987649
Q9Y487	ATP6V0A2	V-type proton ATPase 116 kDa subunit a2 OS=Homo sapiens OX=9606 GN=ATP6V0A2 PE=1 SV=2	19	7		12.6	116.2	599.4	14.1	52.1	502	35.5	429.8		24.1	280.6	1536.3	20.9	1563.9	2158.8	134.6	2692.7		0.000593553	0.00471863	0.0439517	0.000739715	0.013495	0.0407712	0.00236564		0.0388102	0.0016055	0.0194995	0.277571	0.00227473	0.112534	0.297458	0.00845042	0.278646		25.088	0.0429935	2.95033	0.993198	22.641	0.290677	3.48055	0.99788
P23284	PPIB	Peptidyl-prolyl cis-trans isomerase B OS=Homo sapiens OX=9606 GN=PPIB PE=1 SV=2	31	11		169.4	547.7	2468.2	158.7	127.8	2190.8	195.8	1434.2		140.1	558.8	2621.2	98	2453.5	4291.6	417.4	5157.5		0.00797999	0.0222409	0.180984	0.00832573	0.0331028	0.177932	0.0130477		0.129506	0.00933322	0.0388323	0.473585	0.0106662	0.176548	0.591333	0.0262051	0.533709		35.2372	0.187925	2.32206	0.986411	23.7883	0.54242	3.88013	0.981381
Q96HY6	DDRGK1	DDRGK domain-containing protein 1 OS=Homo sapiens OX=9606 GN=DDRGK1 PE=1 SV=2	11	6		2.5	54.3	281	3.7	9.8	206.7	13.5	201.5		5	65.9	463.9	6.8	283.2	766.7	30.2	804.6		0.000117768	0.002205	0.0206046	0.00019411	0.0025384	0.0167877	0.00089961		0.0181951	0.000333091	0.00457954	0.0838151	0.000740104	0.0203784	0.105642	0.00189601	0.0832618		29.2242	0.0191608	4	0.974638	30.1476	0.0974466	3.02223	0.985114
O43865	AHCYL1	S-adenosylhomocysteine hydrolase-like protein 1 OS=Homo sapiens OX=9606 GN=AHCYL1 PE=1 SV=2	26	11		48.7	184.2	692.3	68.7	99.7	653.5	77.3	534		60.1	542.3	4604.7	57.3	2732.7	7049.8	214.1	7205.4		0.00229413	0.00747996	0.0507637	0.00360414	0.0258243	0.0530757	0.0051511		0.0482193	0.00400376	0.0376856	0.831954	0.00623646	0.196638	0.971381	0.0134416	0.74563		20.4382	0.0532731	2.2495	0.991911	31.6909	0.932073	2.74289	0.994786
O14880	MGST3	Microsomal glutathione S-transferase 3 OS=Homo sapiens OX=9606 GN=MGST3 PE=1 SV=1	21	5		45.8	306.6	1530.2	36.1	83.8	1245.1	80.2	1045.7		76.7	374.2	1464.5	43.5	1682.9	1932.5	329.7	2729.3		0.00215752	0.0124504	0.112204	0.00189388	0.0217059	0.101124	0.00534435		0.094425	0.00510962	0.026004	0.264599	0.00473449	0.121097	0.266276	0.0206991	0.282434		28.7162	0.107605	3.43953	0.987596	20.8502	0.27372	3.82928	0.99108
Q9UG56	PISD	Phosphatidylserine decarboxylase proenzyme, mitochondrial OS=Homo sapiens OX=9606 GN=PISD PE=1 SV=4	22	7		15.8	193.7	928	23.3	83.2	767.5	64.2	712.5		28	368.6	1942.1	24.6	2004.1	2603.4	147.5	4143.1		0.000744296	0.00786573	0.0680467	0.00122237	0.0215505	0.0623345	0.00427815		0.0643376	0.00186531	0.0256148	0.350889	0.00267743	0.14421	0.358719	0.00926031	0.428737		23.8432	0.0664287	3.48816	0.989099	22.0492	0.38248	4	0.977332
Q5SZE1	CERS2	Ceramide synthase 2 (Fragment) OS=Homo sapiens OX=9606 GN=CERS2 PE=1 SV=2	23	4		25.1	219.4	1769.5	47.7	269.9	1437.8	92.4	1475.5		41.3	719.7	4418.5	95.5	3364.7	4990.3	579.7	6296.3		0.0011824	0.00890936	0.129751	0.00250244	0.0699096	0.116775	0.00615733		0.133235	0.00275133	0.0500136	0.798312	0.0103941	0.242115	0.687606	0.0363946	0.651555		18.9298	0.12731	4	0.991147	25.3469	0.745311	3.00801	0.989689
Q9Y394	DHRS7	Dehydrogenase/reductase SDR family member 7 OS=Homo sapiens OX=9606 GN=DHRS7 PE=1 SV=1	16	5		20.6	218.7	1275.5	31.4	82.7	981.7	67.5	949.3		16.1	261.1	1062.2	11.7	1124.4	1500.4	134.5	2143.7		0.000970412	0.00888093	0.0935275	0.00164731	0.021421	0.0797313	0.00449805		0.0857202	0.00107255	0.0181444	0.191913	0.00127341	0.080909	0.206738	0.00844414	0.221835		25.8004	0.0882072	4	0.984206	21.9358	0.208791	4	0.987433
Q8WXF1	PSPC1	Paraspeckle component 1 OS=Homo sapiens OX=9606 GN=PSPC1 PE=1 SV=1	21	9		14.2	27.9	113.6	9.6	11.3	106.2	13.9	74.1		13.3	64.6	478.5	9.9	330.2	757.9	37.7	833.6		0.000668925	0.00113296	0.00832985	0.000503636	0.00292693	0.00862531	0.000926265		0.00669111	0.000886023	0.0044892	0.086453	0.0010775	0.0237604	0.10443	0.00236687	0.0862627		29.0361	0.0091314	1.72199	0.988943	28.0985	0.0973784	3.174	0.989556
P83731	RPL24	60S ribosomal protein L24 OS=Homo sapiens OX=9606 GN=RPL24 PE=1 SV=1	24	6		372.8	626.4	2171	385.4	251.8	1981.2	438.4	1567.9		321.7	1127.8	3621.7	188.9	2462.4	5790.1	596.3	6677.4		0.0175616	0.0254367	0.159191	0.0202189	0.0652213	0.160908	0.029214		0.141579	0.0214311	0.0783733	0.654351	0.0205596	0.177188	0.797809	0.0374367	0.690992		24.4414	0.17409	1.55542	0.962695	27.0049	0.742984	3.38478	0.980642
Q9BTV4	TMEM43	Transmembrane protein 43 OS=Homo sapiens OX=9606 GN=TMEM43 PE=1 SV=1	19	10		27.9	212.1	1454.4	44.3	92.1	1204.8	65.8	1128.1		33.3	298.6	1761.7	29.5	1216.8	2417.8	174.7	3019.2		0.0013143	0.00861292	0.106646	0.00232407	0.0238558	0.097851	0.00438477		0.101866	0.00221839	0.0207504	0.318295	0.00321074	0.0875578	0.333145	0.010968	0.312433		26.2621	0.104484	4	0.991373	25.536	0.328717	3.95726	0.997486
P61981	YWHAG	14-3-3 protein gamma OS=Homo sapiens OX=9606 GN=YWHAG PE=1 SV=2	39	4		32.9	140.4	601.9	40.7	61.7	604.7	59.6	394.8		50.1	333	1527.4	30.5	1235.1	2346.1	151.9	3050.5		0.00154983	0.00570134	0.044135	0.00213521	0.0159816	0.0491123	0.00397161		0.0356498	0.00333757	0.0231409	0.275963	0.00331958	0.0888747	0.323266	0.00953655	0.315672		31.7317	0.0514111	1.64211	0.996774	24.4727	0.310044	4	0.986038
P49721	PSMB2	Proteasome subunit beta type-2 OS=Homo sapiens OX=9606 GN=PSMB2 PE=1 SV=1	21	6		7.9	142.9	456.7	9.5	107.4	431.1	29.7	374.9		17.3	380.2	2443.1	13.1	1859.1	4002.7	139	4294.5		0.000372148	0.00580286	0.0334881	0.000498389	0.0278188	0.0350129	0.00197914		0.0338528	0.0011525	0.0264209	0.441407	0.00142579	0.133776	0.551526	0.00872666	0.444404		14.3161	0.0343233	4	0.997471	28.1706	0.510726	2.86938	0.986471
P42126	ECI1	Enoyl-CoA delta isomerase 1, mitochondrial OS=Homo sapiens OX=9606 GN=ECI1 PE=1 SV=1	22	7		48.3	150.1	614.8	39.6	39.5	526	42.4	400.8		37.9	197.2	4746.2	47.6	2313.5	6478.8	178.4	8023		0.00227529	0.00609523	0.0450809	0.0020775	0.0102313	0.0427205	0.00282544		0.0361916	0.00252483	0.0137039	0.85752	0.00518073	0.166474	0.892704	0.0112003	0.830237		29.6328	0.0450792	2.54823	0.985353	28.25	0.888034	4	0.998819
Q96EY7	PTCD3	Pentatricopeptide repeat domain-containing protein 3, mitochondrial OS=Homo sapiens OX=9606 GN=PTCD3 PE=1 SV=3	17	8		56.4	139.9	939.7	50.2	104.5	818.4	72.3	601.6		42.7	245.2	2249.9	35.7	1115.5	3118.8	153.9	2943		0.00265686	0.00568103	0.0689046	0.00263359	0.0270676	0.0664685	0.00481791		0.0543235	0.0028446	0.0170395	0.406501	0.00388555	0.0802685	0.429735	0.00966211	0.304548		25.5296	0.0692663	2.14066	0.992763	35.8775	0.436092	2.5268	0.999733
P20339	RAB5A	Ras-related protein Rab-5A OS=Homo sapiens OX=9606 GN=RAB5A PE=1 SV=2	14	3		2.5	20.2	147.4	1	7.1	126.7	6.6	107.5		1.7	20.9	168.5	3.3	88.4	253.5	17.2	283.3		0.000117768	0.000820278	0.0108083	5.2462e-05	0.00183904	0.0102903	0.000439809		0.00970707	0.000113251	0.00145239	0.0304437	0.000359168	0.00636104	0.0349294	0.00107985	0.0293165		28.8686	0.010638	4	0.995071	29.4112	0.0331267	3.5715	0.993718
P27695	APEX1	DNA-(apurinic or apyrimidinic site) endonuclease OS=Homo sapiens OX=9606 GN=APEX1 PE=1 SV=2	9	6		46	142.8	573.9	55.7	48.3	625.6	57	370.2		57.2	315.4	964.8	41.4	873.7	1612.6	194.2	1782.5		0.00216694	0.0057988	0.0420819	0.00292214	0.0125107	0.0508097	0.00379835		0.0334284	0.00381056	0.0219178	0.174315	0.00450593	0.0628692	0.222198	0.0121922	0.184457		41.5192	0.0555131	1.4572	0.992852	26.4057	0.207531	2.45928	0.978983
P24534	EEF1B2	Elongation factor 1-beta OS=Homo sapiens OX=9606 GN=EEF1B2 PE=1 SV=3	25	7		242.4	770.1	2502.4	215.5	153.3	2642.1	292.5	1532.3		248.6	1307.7	5046.8	161.6	4848.3	8406.9	835	10373.7		0.0114188	0.0312721	0.183491	0.0113056	0.0397078	0.214585	0.0194916		0.138364	0.0165613	0.090875	0.911831	0.0175883	0.348871	1.15837	0.0524227	1.07349		44.0901	0.238445	1.49522	0.985838	23.476	1.06326	4	0.976754
K7EMW4	NCLN	Nicalin OS=Homo sapiens OX=9606 GN=NCLN PE=1 SV=1	17	7		36.7	165.8	927.1	27.5	59.8	751.4	63.1	639.1		21.3	233.8	1044.9	29.6	965.5	1576.8	127.4	2006		0.00172884	0.00673278	0.0679807	0.00144271	0.0154894	0.0610269	0.00420484		0.0577097	0.00141897	0.0162473	0.188787	0.00322163	0.0694749	0.217265	0.00799839	0.207585		27.4973	0.0651252	3.29687	0.988029	23.3719	0.207553	4	0.98991
P57088	TMEM33	Transmembrane protein 33 OS=Homo sapiens OX=9606 GN=TMEM33 PE=1 SV=2	54	7		44.2	515.8	3070.4	59.5	194.8	2407.3	126.8	2138.8		76.7	876.9	6434.1	83.3	7091.7	9071.2	561.2	13648.6		0.00208215	0.0209455	0.225141	0.00312149	0.0504572	0.195515	0.00844967		0.19313	0.00510962	0.0609377	1.16248	0.00906627	0.510301	1.24991	0.0352331	1.41239		26.8761	0.211704	3.62925	0.988072	21.781	1.28575	4	0.982676
O95864	FADS2	Acyl-CoA 6-desaturase OS=Homo sapiens OX=9606 GN=FADS2 PE=1 SV=1	21	8		22.1	272.8	2104.1	50.6	313.1	2021.3	105.7	1366.5		62.9	529.5	3661.6	61.7	2701.8	5882.8	254.4	4772.6		0.00104107	0.0110778	0.154286	0.00265458	0.0810993	0.164165	0.00704361		0.123393	0.00419029	0.0367961	0.66156	0.00671535	0.194415	0.810582	0.0159717	0.493879		23.2674	0.161623	2.0359	0.986877	43.1657	0.854215	1.69945	0.997104
Q9Y5Y5	PEX16	Peroxisomal membrane protein PEX16 OS=Homo sapiens OX=9606 GN=PEX16 PE=1 SV=2	27	10		116.6	242.6	1064.5	82.3	103.1	903	101.2	776.3		106	648.8	3798.4	51.1	3068.5	4973.4	346.1	7301.6		0.00549272	0.00985146	0.0780557	0.00431763	0.026705	0.0733395	0.00674374		0.0700986	0.00706154	0.0450866	0.686276	0.00556166	0.220801	0.685277	0.0217288	0.755585		24.0667	0.0774248	2.64597	0.984656	23.8157	0.718713	4	0.989626
Q9H0A0	NAT10	RNA cytidine acetyltransferase OS=Homo sapiens OX=9606 GN=NAT10 PE=1 SV=2	18	9		91.6	198.2	641.5	80.6	50.8	682.2	93.1	418.9		72.1	503.8	1794	59.2	1538.1	2380.5	277.8	3323.3		0.00431504	0.00804847	0.0470387	0.00422844	0.0131582	0.0554067	0.00620398		0.037826	0.00480318	0.0350102	0.324131	0.00644326	0.110678	0.328006	0.0174408	0.343902		42.115	0.062816	1.32386	0.982194	23.3081	0.336476	4	0.990275
P30048	PRDX3	Thioredoxin-dependent peroxide reductase, mitochondrial OS=Homo sapiens OX=9606 GN=PRDX3 PE=1 SV=3	19	6		172.3	419	2069.8	167.9	177.7	1712.7	190.4	1365.5		124.5	562.2	5106.1	92.5	2179.6	8068.3	391.9	7228.2		0.0081166	0.0170147	0.15177	0.00880838	0.0460279	0.139101	0.0126878		0.123302	0.00829397	0.0390685	0.922545	0.0100676	0.156838	1.11172	0.0246042	0.74799		26.4658	0.148721	2.41245	0.984983	38.4308	1.08563	2.46195	0.994111
P28070	PSMB4	Proteasome subunit beta type-4 OS=Homo sapiens OX=9606 GN=PSMB4 PE=1 SV=4	16	5		24.5	77.8	312.8	25.1	47.8	295.9	21.2	247.3		22	167.3	1633.9	20.6	727.5	2089.3	92.4	2218.2		0.00115413	0.00315929	0.0229364	0.0013168	0.0123812	0.0240323	0.00141272		0.0223308	0.0014656	0.011626	0.295205	0.00224208	0.0523491	0.287882	0.00580103	0.229544		19.3975	0.0237885	2.66886	0.994775	32.9814	0.296152	3.05834	0.998614
G5EA06	MRPS27	28S ribosomal protein S27, mitochondrial OS=Homo sapiens OX=9606 GN=MRPS27 PE=1 SV=1	16	7		59.1	192.2	1080.5	54.9	69.3	979.5	76.4	670.8		45.2	308.3	1947.4	43	1287.7	2913	178.9	3369.4		0.00278405	0.00780482	0.0792289	0.00288017	0.0179501	0.0795527	0.00509113		0.0605721	0.00301115	0.0214245	0.351846	0.00468007	0.0926596	0.401378	0.0112317	0.348673		32.647	0.082667	2.33935	0.993791	27.2099	0.381733	3.51422	0.993838
K7EMN2	PGD	6-phosphogluconate dehydrogenase, decarboxylating (Fragment) OS=Homo sapiens OX=9606 GN=PGD PE=1 SV=1	11	5		57.2	313.6	916.4	64.8	80.7	916.5	84.5	596.6		85.1	457.4	1585.5	38.5	1368.6	2421.4	219.3	2870.3		0.00269454	0.0127346	0.0671961	0.00339954	0.0209029	0.0744359	0.00563089		0.053872	0.00566921	0.0317857	0.28646	0.00419029	0.098481	0.333641	0.013768	0.297025		33.8037	0.0799965	1.53314	0.994092	25.0337	0.31781	3.06303	0.989293
O14828	SCAMP3	Secretory carrier-associated membrane protein 3 OS=Homo sapiens OX=9606 GN=SCAMP3 PE=1 SV=3	21	8		41.1	270.4	1532.5	45.2	114.8	1298	71.9	1062.7		82.3	688.7	2502.1	57.2	2699.1	3540.6	391.1	4305.6		0.00193611	0.0109804	0.112372	0.00237128	0.0297355	0.10542	0.00479126		0.0959601	0.00548268	0.0478593	0.452067	0.00622558	0.19422	0.487854	0.0245539	0.445553		27.0485	0.110386	2.95664	0.994186	22.5167	0.478907	2.81566	0.996823
P27708	CAD	CAD protein OS=Homo sapiens OX=9606 GN=CAD PE=1 SV=3	12	10		28.1	94.6	338.3	30.7	39.5	320.1	34.7	248.2		32.9	227.7	904.7	19.3	771.9	1508.6	127.9	1544.3		0.00132372	0.0038415	0.0248062	0.00161058	0.0102313	0.0259978	0.00231233		0.022412	0.00219174	0.0158234	0.163457	0.00210059	0.055544	0.207868	0.00802978	0.159808		24.0176	0.0265664	1.99354	0.992523	29.5767	0.197522	2.17868	0.985286
Q9Y3F4	STRAP	Serine-threonine kinase receptor-associated protein OS=Homo sapiens OX=9606 GN=STRAP PE=1 SV=1	14	9		78.2	265.5	1072.9	85.3	88.7	1219.4	103.5	666.9		90.2	672.5	2222.5	57.9	1785.1	3593.8	273.8	3776.4		0.0036838	0.0107814	0.0786716	0.00447501	0.0229751	0.0990368	0.00689701		0.06022	0.00600897	0.0467335	0.40155	0.00630177	0.128451	0.495184	0.0171896	0.39079		50.4264	0.113952	1.33054	0.994977	28.9908	0.473106	2.28149	0.987497
O00299	CLIC1	Chloride intracellular channel protein 1 OS=Homo sapiens OX=9606 GN=CLIC1 PE=1 SV=4	17	6		54.5	201.8	919	61	55.1	994.7	80.4	555.9		59.1	368.1	1741.7	57.8	1458.7	2720.2	226	3231		0.00256735	0.00819466	0.0673867	0.00320018	0.014272	0.0807872	0.00535768		0.0501969	0.00393714	0.0255801	0.314682	0.00629088	0.104964	0.374812	0.0141887	0.334351		44.5018	0.0867961	1.67505	0.993099	24.9467	0.350762	3.55162	0.988187
P26639	TARS1	Threonine--tRNA ligase 1, cytoplasmic OS=Homo sapiens OX=9606 GN=TARS1 PE=1 SV=3	17	10		79.8	294	991	76.9	85.7	1111	117.2	659.4		82.3	623.4	1900.1	62.2	1899.4	3144.1	276.7	3689.2		0.00375917	0.0119387	0.0726662	0.00403433	0.022198	0.0902328	0.00780995		0.0595427	0.00548268	0.0433215	0.343301	0.00676977	0.136676	0.433221	0.0173717	0.381766		43.8092	0.101036	1.337	0.991643	24.0311	0.400774	2.93677	0.979574
O15371	EIF3D	Eukaryotic translation initiation factor 3 subunit D OS=Homo sapiens OX=9606 GN=EIF3D PE=1 SV=1	14	9		36.2	103	427.4	34.8	59.2	434.3	38.1	257.4		41.2	226.1	1239.3	39.7	660.3	1885.4	123.8	1745.9		0.00170529	0.00418261	0.0313396	0.00182568	0.015334	0.0352728	0.0025389		0.0232428	0.00274467	0.0157122	0.223911	0.0043209	0.0475135	0.259786	0.00777238	0.18067		32.9347	0.0382641	1.33586	0.989171	36.3839	0.258553	2.27017	0.996539
Q9NZ45	CISD1	CDGSH iron-sulfur domain-containing protein 1 OS=Homo sapiens OX=9606 GN=CISD1 PE=1 SV=1	32	4		49.1	654.2	4110.2	68.5	225	3544.2	194.7	2968.4		44.9	1272.4	7325.8	44.2	8549.8	10324.4	482.5	17696.4		0.00231297	0.0265656	0.301385	0.00359365	0.0582796	0.287851	0.0129744		0.268042	0.00299116	0.0884219	1.32359	0.00481067	0.615222	1.42258	0.0302922	1.83126		28.3784	0.296813	3.7792	0.994315	21.427	1.53362	4	0.954983
Q9H3Z4	DNAJC5	DnaJ homolog subfamily C member 5 OS=Homo sapiens OX=9606 GN=DNAJC5 PE=1 SV=1	17	6		15	110	788.4	9.7	68.1	673.2	29.4	573.6		10.6	271.5	2119.4	14.5	1348.3	2470.3	123.6	3563.1		0.000706611	0.00446686	0.0578103	0.000508882	0.0176393	0.0546757	0.00195915		0.0517951	0.000706154	0.0188671	0.382923	0.00157816	0.0970202	0.340379	0.00775982	0.368717		25.1282	0.0567643	3.24233	0.997074	25.2947	0.371116	4	0.992187
P62888	RPL30	60S ribosomal protein L30 OS=Homo sapiens OX=9606 GN=RPL30 PE=1 SV=2	25	7		91.7	365.1	1130.5	88.4	100.1	1099.2	103.9	857.3		74	707.6	2854	64.6	2506.1	4325.7	420.1	5784.8		0.00431975	0.0148259	0.0828952	0.00463764	0.0259279	0.0892744	0.00692367		0.0774128	0.00492975	0.0491727	0.515646	0.00703099	0.180333	0.596032	0.0263746	0.598624		26.5977	0.0905959	2.16095	0.984893	23.7307	0.578162	4	0.98435
P49069	CAMLG	Calcium signal-modulating cyclophilin ligand OS=Homo sapiens OX=9606 GN=CAMLG PE=1 SV=1	13	7		7.8	87	593.5	10.7	22.5	486.7	24.7	442.9		5.9	99.6	892.1	8.3	840	1380.3	68.7	2162.5		0.000367438	0.00353288	0.0435191	0.000561344	0.00582796	0.0395286	0.00164595		0.0399931	0.000393048	0.00692143	0.16118	0.000903362	0.0604443	0.190189	0.00431311	0.22378		29.3858	0.0424733	4	0.98965	23.3597	0.193465	4	0.958796
P17858	PFKL	ATP-dependent 6-phosphofructokinase, liver type OS=Homo sapiens OX=9606 GN=PFKL PE=1 SV=6	10	5		7	28.7	66.2	9.6	9.1	71.5	9.9	50.7		14.9	122.3	308.5	18.1	290.1	457.2	63.8	593		0.000329752	0.00116544	0.00485419	0.000503636	0.00235709	0.00580706	0.000659714		0.00457813	0.000992612	0.0084989	0.0557382	0.00196998	0.0208749	0.0629969	0.00400547	0.0613649		27.1632	0.00614593	1.28518	0.987544	23.252	0.0614544	3.28439	0.982327
P31040	SDHA	Succinate dehydrogenase [ubiquinone] flavoprotein subunit, mitochondrial OS=Homo sapiens OX=9606 GN=SDHA PE=1 SV=2	15	8		82.5	292.1	1267.8	74.2	82	1231.5	101.9	725.9		50.1	601.8	2052.8	49.8	1824.5	3707	236.2	3878.7		0.00388636	0.0118615	0.0929629	0.00389268	0.0212397	0.100019	0.00679039		0.0655476	0.00333757	0.0418204	0.37089	0.00542017	0.131286	0.510782	0.014829	0.401376		39.0333	0.107276	1.7933	0.993629	28.2865	0.467337	2.33331	0.970685
O96000	NDUFB10	NADH dehydrogenase [ubiquinone] 1 beta subcomplex subunit 10 OS=Homo sapiens OX=9606 GN=NDUFB10 PE=1 SV=3	29	7		26.3	217.2	811.8	23.8	47.1	653.3	45.1	599		27.7	125	2146.1	17.1	1251.1	3506.6	102.9	4240.4		0.00123892	0.00882002	0.0595262	0.0012486	0.0121999	0.0530595	0.00300536		0.0540887	0.00184533	0.00868653	0.387747	0.00186114	0.090026	0.483169	0.00646024	0.438806		26.7125	0.0569892	4	0.979703	27.3111	0.448285	4	0.983541
Q9Y619	SLC25A15	Mitochondrial ornithine transporter 1 OS=Homo sapiens OX=9606 GN=SLC25A15 PE=1 SV=1	22	8		15.3	157.2	848.1	17	61	688.2	33.6	654		14.2	135.8	2818.6	21.8	2472.9	3641.8	115.7	6101.1		0.000720743	0.00638355	0.0621879	0.000891855	0.0158002	0.055894	0.00223903		0.0590551	0.000945979	0.00943704	0.509251	0.00237269	0.177944	0.501798	0.00726385	0.631355		25.1894	0.0602084	4	0.989043	23.251	0.552607	4	0.970199
P54920	NAPA	Alpha-soluble NSF attachment protein OS=Homo sapiens OX=9606 GN=NAPA PE=1 SV=3	8	5		2.5	36	255.4	2.5	15.1	259	18.6	176.4		18.7	83.2	659.2	12.2	318	1043.8	59.1	911.3		0.000117768	0.00146188	0.0187275	0.000131155	0.00391121	0.0210354	0.00123946		0.0159286	0.00124576	0.00578175	0.119101	0.00132783	0.0228825	0.143824	0.0037104	0.0943033		33.0371	0.0207008	2.59143	0.99468	39.5784	0.143023	2.22179	0.995254
Q92542	NCSTN	Nicastrin OS=Homo sapiens OX=9606 GN=NCSTN PE=1 SV=2	20	8		12.4	107.8	468.4	16.5	51.7	353.8	39.8	330.7		18.3	202.7	848.7	16	963.8	1046.5	82.5	1790.1		0.000584131	0.00437752	0.034346	0.000865624	0.0133914	0.0287348	0.00265218		0.0298617	0.00121911	0.0140861	0.153339	0.00174142	0.0693526	0.144196	0.00517949	0.185243		21.6412	0.0320381	2.71568	0.982289	20.9033	0.161795	4	0.970413
Q96FV9	THOC1	THO complex subunit 1 OS=Homo sapiens OX=9606 GN=THOC1 PE=1 SV=1	11	8		42.2	81.5	305.1	29.9	48.2	307.6	40	193.5		38.5	342.3	1962.7	44.7	1522.8	2864.9	174.7	3749.4		0.00198793	0.00330954	0.0223718	0.00156862	0.0124848	0.0249825	0.00266551		0.0174727	0.0025648	0.0237872	0.354611	0.00486509	0.109577	0.39475	0.010968	0.387996		27.7597	0.0266431	1.30785	0.980843	24.6437	0.385788	4	0.991978
P47985	UQCRFS1	Cytochrome b-c1 complex subunit Rieske, mitochondrial OS=Homo sapiens OX=9606 GN=UQCRFS1 PE=1 SV=2	17	7		37.8	126.3	497.8	31.1	30.7	414.2	40.5	333.7		38.8	201.1	585.4	31	617.5	911.7	156.9	1243.8		0.00178066	0.00512877	0.0365018	0.00163157	0.00795193	0.0336403	0.00269883		0.0301326	0.00258479	0.0139749	0.105767	0.003374	0.0444337	0.125622	0.00985045	0.128711		28.72	0.035765	2.81737	0.980548	22.2888	0.121236	4	0.972986
Q6ZRP7	QSOX2	Sulfhydryl oxidase 2 OS=Homo sapiens OX=9606 GN=QSOX2 PE=1 SV=3	15	7		9	138.2	919	17.7	86.6	747.5	48.2	659		29.7	310.6	2109.2	21.2	1230.7	2768.7	171.7	3061.6		0.000423966	0.005612	0.0673867	0.000928578	0.0224312	0.0607102	0.00321194		0.0595066	0.00197856	0.0215843	0.38108	0.00230738	0.088558	0.381495	0.0107796	0.316821		23.9638	0.0646145	3.16341	0.993659	29.9793	0.387652	2.91329	0.999197
Q15717	ELAVL1	ELAV-like protein 1 OS=Homo sapiens OX=9606 GN=ELAVL1 PE=1 SV=2	19	8		58.3	195.1	765.9	60.3	43.5	732.8	74.9	499.7		58.9	356.4	2592.5	38.2	1703.3	4452.3	208.8	4732.8		0.00274636	0.00792259	0.0561605	0.00316346	0.0112674	0.0595163	0.00499117		0.0451221	0.00392382	0.024767	0.4684	0.00415764	0.122565	0.613476	0.0131088	0.48976		33.4233	0.0610912	2.25377	0.985206	29.0324	0.55482	3.17331	0.979026
Q92688	ANP32B	Acidic leucine-rich nuclear phosphoprotein 32 family member B OS=Homo sapiens OX=9606 GN=ANP32B PE=1 SV=1	21	4		133.3	450	1377.1	157.6	138.9	1393.2	216.6	924.4		154.4	875.6	5984.4	124.6	4108.2	9617.6	541.7	11093		0.00627941	0.0182735	0.100977	0.00826802	0.0359779	0.113152	0.0144337		0.0834718	0.0102859	0.0608474	1.08123	0.0135613	0.295616	1.32519	0.0340089	1.14793		33.6003	0.124717	1.34683	0.989327	26.5014	1.21806	3.88353	0.986628
Q8IUX1	TMEM126B	Complex I assembly factor TMEM126B, mitochondrial OS=Homo sapiens OX=9606 GN=TMEM126B PE=1 SV=2	17	5		11.6	250.4	1337.5	10.8	56.9	1084.5	43.2	982.2		17.3	299	2596.7	5.8	2912.9	3780.4	104	6872.9		0.000546446	0.0101682	0.0980737	0.00056659	0.0147383	0.0880805	0.00287875		0.088691	0.0011525	0.0207782	0.469159	0.000631265	0.209605	0.520896	0.0065293	0.711223		28.8625	0.0947345	4	0.988125	21.9815	0.569519	4	0.931741
O15355	PPM1G	Protein phosphatase 1G OS=Homo sapiens OX=9606 GN=PPM1G PE=1 SV=1	21	8		22.6	104.2	410	30.4	55.1	435	47.2	298.9		47.3	297.9	1448	34.6	956.3	2193.1	154.5	2312.4		0.00106463	0.00423133	0.0300637	0.00159485	0.014272	0.0353297	0.0031453		0.0269902	0.00315104	0.0207017	0.261617	0.00376582	0.0688129	0.302184	0.00969978	0.239292		26.6768	0.0355638	1.63222	0.991981	30.0957	0.291948	2.62614	0.994214
Q93009	USP7	Ubiquitin carboxyl-terminal hydrolase 7 OS=Homo sapiens OX=9606 GN=USP7 PE=1 SV=2	19	11		27.2	68	222.5	22.2	26	234.4	19.3	140		27.3	209.4	951.7	16.7	911.7	1311.4	119.3	1780.4		0.00128132	0.00276133	0.0163151	0.00116466	0.00673453	0.0190374	0.00128611		0.0126418	0.00181868	0.0145517	0.171948	0.00181761	0.0656036	0.180696	0.00748986	0.18424		37.9243	0.0212709	1.27397	0.99461	22.6528	0.181179	4	0.993928
Q9NRR5	UBQLN4	Ubiquilin-4 OS=Homo sapiens OX=9606 GN=UBQLN4 PE=1 SV=2	11	3		9.6	113.1	755.9	8.5	54.4	676.1	34.1	586.2		5.3	122.3	919.5	3	531.6	1362.2	49.9	1567		0.000452231	0.00459274	0.0554272	0.000445927	0.0140907	0.0549112	0.00227235		0.0529329	0.000353077	0.0084989	0.166131	0.000326516	0.0382526	0.187695	0.00313281	0.162157		25.8225	0.0557034	3.98091	0.996182	28.1358	0.178899	3.67416	0.99524
O43399	TPD52L2	Tumor protein D54 OS=Homo sapiens OX=9606 GN=TPD52L2 PE=1 SV=2	13	7		10	91.6	1260.1	15.4	49.1	995.8	37.7	752.5		32.4	105	1443.3	24.8	528.1	2282.5	49.9	1738		0.000471074	0.00371968	0.0923983	0.000807915	0.0127179	0.0808765	0.00251224		0.0679495	0.00215843	0.00729668	0.260768	0.0026992	0.0380007	0.314502	0.00313281	0.179852		33.6861	0.08716	3.43702	0.990813	46.6942	0.321263	2.20904	0.998085
Q13045	FLII	Protein flightless-1 homolog OS=Homo sapiens OX=9606 GN=FLII PE=1 SV=2	13	8		10.7	56.9	184.4	4.6	21.1	177.8	14.3	126.6		12.9	206.6	878.7	16.8	812.5	1291.6	87.2	1703.8		0.000504049	0.00231058	0.0135213	0.000241325	0.00546533	0.0144405	0.00095292		0.0114318	0.000859376	0.0143571	0.158759	0.00182849	0.0584654	0.177968	0.00547457	0.176313		26.3785	0.0148796	1.76324	0.998702	23.2222	0.173353	4	0.990587
A0A087X295	WDR6	WD repeat-containing protein 6 OS=Homo sapiens OX=9606 GN=WDR6 PE=1 SV=1	12	8		2.4	18	120.7	1	11.2	104.5	5.8	78		3.4	61.8	427.3	6.6	210.7	662.4	29.5	560.4		0.000113058	0.000730941	0.00885047	5.2462e-05	0.00290103	0.00848724	0.000386499		0.00704327	0.000226502	0.00429462	0.0772024	0.000718336	0.0151614	0.0912711	0.00185206	0.0579914		27.1657	0.00885112	2.36354	0.997092	41.0068	0.0925475	2.12228	0.997922
A0A2U3TZM0	CHD4	Chromodomain-helicase-DNA-binding protein 4 OS=Homo sapiens OX=9606 GN=CHD4 PE=1 SV=1	14	7		28.4	51.8	288.8	32.6	37.1	269.9	35.8	171.9		29.8	159.5	700.1	29.8	415.4	992.3	98.5	959.3		0.00133785	0.00210348	0.0211766	0.00171026	0.00960966	0.0219206	0.00238563		0.0155223	0.00198522	0.011084	0.126491	0.0032434	0.0298911	0.136728	0.006184	0.0992705		29.3712	0.0236083	1.49211	0.982605	34.0653	0.139159	2.22598	0.997987
Q14126	DSG2	Desmoglein-2 OS=Homo sapiens OX=9606 GN=DSG2 PE=1 SV=2	12	7		22.2	72.6	494.4	22.5	46.4	437	37.5	324.6		19.9	256.3	1185	17.4	836.2	1685.8	138.3	1743.2		0.00104578	0.00294813	0.0362524	0.0011804	0.0120185	0.0354921	0.00249892		0.0293108	0.0013257	0.0178109	0.2141	0.0018938	0.0601708	0.232284	0.00868271	0.18039		27.2584	0.0368107	2.30639	0.995534	30.4636	0.232405	2.34735	0.998798
O14787	TNPO2	Transportin-2 OS=Homo sapiens OX=9606 GN=TNPO2 PE=1 SV=3	26	4		39.2	129.3	619.5	38.5	71.6	613.3	57.4	444.7		32.5	428.5	3392.3	32.7	1504.9	4396.5	167.8	3982.2		0.00184661	0.00525059	0.0454255	0.00201979	0.0185459	0.0498108	0.00382501		0.0401557	0.00216509	0.0297774	0.612904	0.00355903	0.108289	0.605787	0.0105348	0.412087		25.9815	0.0499689	1.98924	0.995202	37.939	0.634464	2.53742	0.997181
O00400	SLC33A1	Acetyl-coenzyme A transporter 1 OS=Homo sapiens OX=9606 GN=SLC33A1 PE=1 SV=1	15	6		33.3	320.2	1790.6	44.5	113.2	1494.6	91.5	1308.8		44.1	446.5	2144.5	38	2756.5	2713.7	266.3	4641.7		0.00156868	0.0130026	0.131298	0.00233456	0.0293211	0.121388	0.00609736		0.118182	0.00293787	0.0310283	0.387458	0.00413587	0.198351	0.373917	0.0167188	0.480333		26.8374	0.127451	3.78701	0.991499	20.0298	0.415682	4	0.969795
O75964	ATP5MG	ATP synthase subunit g, mitochondrial OS=Homo sapiens OX=9606 GN=ATP5MG PE=1 SV=3	23	6		40.3	344	2360	48.9	200.2	1832.3	103.5	1828.2		59	1896.2	3189	61.8	5483.4	4276.2	869.1	6592.5		0.00189843	0.0139691	0.17305	0.00256539	0.0518559	0.148815	0.00689701		0.165083	0.00393048	0.131771	0.576173	0.00672624	0.394572	0.589211	0.0545636	0.682206		23.7812	0.164784	4	0.987203	15.7913	0.619079	2.95955	0.980947
Q13505	MTX1	Metaxin-1 OS=Homo sapiens OX=9606 GN=MTX1 PE=1 SV=3	17	8		15.5	122.4	584.1	13.9	33.2	499.6	26.2	419.5		12.8	223.6	1707.9	13.3	1384.6	2751.8	123.2	3861.5		0.000730164	0.0049704	0.0428298	0.000729222	0.00859948	0.0405763	0.00174591		0.0378802	0.000852714	0.0155385	0.308575	0.00144756	0.0996323	0.379166	0.00773471	0.399596		28.2083	0.0421374	3.57357	0.990771	24.5617	0.367541	4	0.971407
E7EWK3	DHX36	ATP-dependent DNA/RNA helicase DHX36 (Fragment) OS=Homo sapiens OX=9606 GN=DHX36 PE=1 SV=1	15	8		17.9	87.5	371.7	26.2	41	350.5	40.3	262.6		30.2	293.6	2065.6	28.4	1197.6	3250.1	133.7	3099		0.000843222	0.00355318	0.0272553	0.00137451	0.0106198	0.0284668	0.0026855		0.0237123	0.00201187	0.0204029	0.373202	0.00309102	0.0861763	0.447826	0.00839392	0.320691		25.5139	0.0291549	1.99448	0.994809	34.6407	0.43517	2.37604	0.994005
A0A0C4DFM1	TM9SF4	Transmembrane 9 superfamily member OS=Homo sapiens OX=9606 GN=TM9SF4 PE=1 SV=1	17	8		47.3	282.3	1338.6	43.1	86.5	1064.7	66.2	911		44	294.5	1202.1	52.5	1511.2	1673	255	2040.5		0.00222818	0.0114636	0.0981544	0.00226111	0.0224053	0.0864724	0.00441142		0.0822618	0.0029312	0.0204655	0.217189	0.00571404	0.108742	0.23052	0.0160093	0.211155		27.4299	0.0933178	3.18917	0.98567	20.6139	0.225895	2.89373	0.996308
G3V3E8	NPC2	NPC intracellular cholesterol transporter 2 OS=Homo sapiens OX=9606 GN=NPC2 PE=1 SV=1	18	5		1.8	42.3	178.3	5.2	14.2	136.1	7.2	155.5		9.9	59.2	2981.2	10.9	1402	4368	64.4	5684.2		8.47933e-05	0.00171771	0.0130741	0.000272803	0.00367809	0.0110537	0.000479792		0.0140414	0.000659521	0.00411394	0.538628	0.00118634	0.100884	0.60186	0.00404314	0.588213		23.8832	0.0128717	4	0.965444	27.972	0.592236	4	0.990608
A0A087WX29	TARDBP	TAR DNA-binding protein 43 (Fragment) OS=Homo sapiens OX=9606 GN=TARDBP PE=1 SV=1	16	6		51	244.3	2540.8	61.3	100.4	2309.1	82.4	1628.6		25.8	261.3	1339.1	17.9	791.3	2119.1	147.2	1957.3		0.00240248	0.00992049	0.186307	0.00321592	0.0260056	0.18754	0.00549095		0.14706	0.00171875	0.0181583	0.241942	0.00194821	0.0569399	0.291988	0.00924147	0.202546		34.3714	0.189969	3.27773	0.998151	36.3289	0.289313	2.12946	0.994337
K7EJQ7	SEC11C	Signal peptidase complex catalytic subunit SEC11 OS=Homo sapiens OX=9606 GN=SEC11C PE=1 SV=1	23	8		9.9	230.8	1788.7	20	130.5	1408.8	76.4	1365.6		28.1	273.4	2756.9	23.2	1639.1	4112.6	132.7	4729.9		0.000466363	0.00937228	0.131158	0.00104924	0.0338022	0.114419	0.00509113		0.123311	0.00187197	0.0189992	0.498103	0.00252506	0.117945	0.566669	0.00833114	0.48946		25.0628	0.125331	4	0.98962	27.8928	0.537751	3.72335	0.995092
P43487	RANBP1	Ran-specific GTPase-activating protein OS=Homo sapiens OX=9606 GN=RANBP1 PE=1 SV=1	17	6		74.2	268.8	748.6	74.7	59.3	853.1	93.2	485.4		83	433.3	1365.1	53.4	1474.1	2402.9	238.4	3164.6		0.00349537	0.0109154	0.054892	0.00391891	0.0153599	0.0692867	0.00621064		0.0438308	0.00552932	0.030111	0.246639	0.00581199	0.106072	0.331092	0.0149672	0.32748		53.7662	0.0837711	1.17839	0.988959	22.7306	0.304976	4	0.959916
Q16698	DECR1	2,4-dienoyl-CoA reductase, mitochondrial OS=Homo sapiens OX=9606 GN=DECR1 PE=1 SV=1	15	8		18.6	97.3	474.7	10.9	31.9	412.7	22.7	306.7		33.7	153.1	2037.9	31.9	1170	3171.6	98.1	3462.9		0.000876197	0.00395114	0.0348079	0.000571836	0.00826275	0.0335185	0.00151268		0.0276945	0.00224504	0.0106393	0.368198	0.00347196	0.0841902	0.43701	0.00615889	0.358348		29.9755	0.0350549	2.54058	0.993709	29.4127	0.408964	3.41181	0.991892
Q13242	SRSF9	Serine/arginine-rich splicing factor 9 OS=Homo sapiens OX=9606 GN=SRSF9 PE=1 SV=1	26	7		158.8	382.9	1382	133.4	95.1	1238.9	168	950.2		174.7	785.1	7913.7	71.8	4789.7	12534.7	493.9	15350.5		0.00748065	0.0155487	0.101337	0.00699844	0.0246328	0.100621	0.0111951		0.0858015	0.0116382	0.0545583	1.42981	0.00781463	0.344655	1.72714	0.0310079	1.5885		28.9277	0.105045	2.34237	0.97599	26.9167	1.62213	4	0.986926
O14737	PDCD5	Programmed cell death protein 5 OS=Homo sapiens OX=9606 GN=PDCD5 PE=1 SV=3	22	8		5.8	107.9	377.8	12.2	29	361.4	24.3	307.3		19.5	277.6	2711.3	12.9	1873.7	4960.2	108.2	5401.5		0.000273223	0.00438158	0.0277026	0.000640037	0.00751159	0.029352	0.0016193		0.0277487	0.00129906	0.019291	0.489864	0.00140402	0.134827	0.683458	0.00679298	0.558959		25.8661	0.0292261	3.36443	0.985599	27.1736	0.59526	3.88611	0.968617
O75663	TIPRL	TIP41-like protein OS=Homo sapiens OX=9606 GN=TIPRL PE=1 SV=2	24	9		23	219.8	847	37.2	90.2	862.4	56.5	690.4		30.5	326.3	2501.3	27.9	1491.2	4251.2	136.1	4136.6		0.00108347	0.0089256	0.0621072	0.00195159	0.0233636	0.0700421	0.00376504		0.062342	0.00203186	0.0226753	0.451922	0.0030366	0.107303	0.585766	0.00854459	0.428064		24.3911	0.0684118	2.53297	0.990958	33.3937	0.548054	2.51523	0.983869
Q8NBS9	TXNDC5	Thioredoxin domain-containing protein 5 OS=Homo sapiens OX=9606 GN=TXNDC5 PE=1 SV=2	17	7		36.4	143.1	759	41.8	54.3	622.4	58.3	525.5		22.9	182.7	1049.4	19.7	710.5	1650.1	109.1	1842.5		0.00171471	0.00581098	0.0556545	0.00219291	0.0140648	0.0505498	0.00388498		0.0474518	0.00152556	0.0126962	0.1896	0.00214412	0.0511258	0.227365	0.00684949	0.190666		26.8999	0.053787	3.06475	0.987248	27.8379	0.212603	3.25225	0.989374
E9PJH7	SLC25A22	Mitochondrial glutamate carrier 1 (Fragment) OS=Homo sapiens OX=9606 GN=SLC25A22 PE=1 SV=5	17	7		28.9	301.6	2924.5	46.9	165.1	2400	96.4	2107.2		19.6	285.8	2585	31.2	1362.1	3590.4	186.7	3701.6		0.0013614	0.0122473	0.214442	0.00246047	0.0427643	0.194922	0.00642388		0.190277	0.00130572	0.0198609	0.467045	0.00339577	0.0980133	0.494716	0.0117213	0.38305		27.5525	0.205936	4	0.994876	32.4876	0.493458	2.80838	0.999497
A0A1W2PPT5	POLR2B	DNA-directed RNA polymerase subunit beta OS=Homo sapiens OX=9606 GN=POLR2B PE=1 SV=1	15	10		28.3	65.1	223.9	29.1	24.2	227.8	24.8	157.2		28.9	305.2	1001.4	27.3	929.3	1331.3	121.3	1580.7		0.00133314	0.00264357	0.0164177	0.00152665	0.00626829	0.0185014	0.00165262		0.0141949	0.00192527	0.021209	0.180928	0.0029713	0.0668701	0.183438	0.00761542	0.163574		29.6017	0.0193588	1.57117	0.988022	24.3804	0.186161	2.53872	0.998609
Q29RF7	PDS5A	Sister chromatid cohesion protein PDS5 homolog A OS=Homo sapiens OX=9606 GN=PDS5A PE=1 SV=1	15	7		49.5	103	330.2	40.1	41.2	335.7	52.8	214.3		42.5	289.1	1333.1	37	1060.7	1932.3	134	2212.3		0.00233181	0.00418261	0.0242123	0.00210373	0.0106716	0.0272648	0.00351848		0.0193509	0.00283128	0.0200902	0.240858	0.00402704	0.0763253	0.266249	0.00841275	0.228934		34.2337	0.0308351	1.196	0.989395	26.4668	0.258979	2.87114	0.996327
Q04917	YWHAH	14-3-3 protein eta OS=Homo sapiens OX=9606 GN=YWHAH PE=1 SV=4	42	5		31.7	163.7	772.4	41	45.6	843.7	57.5	474.9		57	391	2404	29.4	1591.3	3692.1	168.2	4205.1		0.0014933	0.0066475	0.0566371	0.00215094	0.0118113	0.0685233	0.00383167		0.0428827	0.00379724	0.0271715	0.434343	0.00319986	0.114506	0.508729	0.0105599	0.435153		43.8106	0.0726317	1.73452	0.993974	27.4786	0.478784	3.45229	0.991962
P32189	GK	Glycerol kinase OS=Homo sapiens OX=9606 GN=GK PE=1 SV=3	18	10		56.7	180.1	830.9	64.1	93.8	720.5	89.7	594.1		65.5	470.1	3026.7	67.6	2217.1	3945.4	226.7	5238		0.00267099	0.00731347	0.0609267	0.00336282	0.0242961	0.0585173	0.00597741		0.0536462	0.0043635	0.0326683	0.546849	0.0073575	0.159537	0.543631	0.0142326	0.54204		23.1117	0.0611309	2.34888	0.990458	24.7098	0.55443	4	0.997685
P32119	PRDX2	Peroxiredoxin-2 OS=Homo sapiens OX=9606 GN=PRDX2 PE=1 SV=5	24	7		154.9	338	808.5	106.9	59.7	760.2	133.2	586		113.8	525.6	2473.2	57.6	1922.9	4207.5	287.5	4774.3		0.00729693	0.0137254	0.0592842	0.00560819	0.0154635	0.0617416	0.00887615		0.0529148	0.00758116	0.0365251	0.446845	0.00626911	0.138367	0.579745	0.0180497	0.494055		28.994	0.0670579	1.5939	0.950826	26.1205	0.523465	3.5479	0.977622
Q86Y82	STX12	Syntaxin-12 OS=Homo sapiens OX=9606 GN=STX12 PE=1 SV=1	8	6		26.3	34.3	122.7	20.6	13	106.6	21.7	98		15.3	60.8	356.1	15.4	277.9	553	41.9	696.1		0.00123892	0.00139285	0.00899712	0.00108072	0.00336727	0.0086578	0.00144604		0.00884924	0.00101926	0.00422513	0.0643384	0.00167612	0.019997	0.076197	0.00263055	0.0720339		22.4508	0.00919966	2.48821	0.945303	24.8941	0.0721796	4	0.986986
Q9UBE0	SAE1	SUMO-activating enzyme subunit 1 OS=Homo sapiens OX=9606 GN=SAE1 PE=1 SV=1	14	8		58.3	128.3	423	58.2	32.8	486.4	58.1	282		58	379.1	1866	48	1525.4	2925.2	207.2	3387		0.00274636	0.00520998	0.031017	0.00305329	0.00849587	0.0395042	0.00387166		0.0254641	0.00386386	0.0263445	0.33714	0.00522426	0.109764	0.403059	0.0130084	0.350494		52.3713	0.0470584	1.2107	0.981793	25.6886	0.377153	3.28908	0.988944
O75489	NDUFS3	NADH dehydrogenase [ubiquinone] iron-sulfur protein 3, mitochondrial OS=Homo sapiens OX=9606 GN=NDUFS3 PE=1 SV=1	14	7		84.5	284.2	1560.9	78	95.3	1273.9	105.8	1058.9		60.3	212.8	1121.1	36.5	842.9	1694.8	148.5	2050.4		0.00398057	0.0115407	0.114455	0.00409204	0.0246846	0.103463	0.00705028		0.0956169	0.00401708	0.0147879	0.202555	0.00397262	0.0606529	0.233524	0.00932309	0.21218		28.2911	0.110079	3.22241	0.986929	25.2553	0.220898	3.93245	0.990879
P29966	MARCKS	Myristoylated alanine-rich C-kinase substrate OS=Homo sapiens OX=9606 GN=MARCKS PE=1 SV=4	19	6		86.4	280.3	2500.1	71.5	72.8	2328.9	133.8	1526.1		102.5	219.4	2205.4	63	1100.2	3789.2	239	3449.4		0.00407008	0.0113824	0.183323	0.00375104	0.0188567	0.189148	0.00891614		0.137804	0.00682837	0.0152466	0.398461	0.00685684	0.0791676	0.522108	0.0150048	0.356951		37.4947	0.19026	3.31306	0.996159	37.5361	0.498205	2.32771	0.983697
B7Z6Z4	MYL6	Myosin light polypeptide 6 OS=Homo sapiens OX=9606 GN=MYL6 PE=1 SV=1	17	5		26	178.5	599.6	30.1	58.5	570.6	39.6	429.4		32.9	266.6	3043.2	15.6	1363.1	5258.3	129.1	4927.6		0.00122479	0.0072485	0.0439664	0.00157911	0.0151527	0.0463428	0.00263886		0.0387741	0.00219174	0.0185266	0.54983	0.00169789	0.0980852	0.724533	0.00810512	0.509919		26.5232	0.0474068	2.04414	0.995278	35.8606	0.672866	2.68309	0.981774
Q4VCS5	AMOT	Angiomotin OS=Homo sapiens OX=9606 GN=AMOT PE=1 SV=1	15	7		42.3	124.5	576.8	38.7	71.9	609.4	48.4	385.5		36.4	341.4	2455.5	42.9	1292.4	4478.8	160.7	3206		0.00199264	0.00505567	0.0422945	0.00203028	0.0186236	0.049494	0.00322527		0.03481	0.0024249	0.0237246	0.443647	0.00466918	0.0929978	0.617127	0.010089	0.331764		31.4157	0.0513294	1.53392	0.993779	60.1263	0.69471	1.56541	0.992544
P23381	WARS1	Tryptophan--tRNA ligase, cytoplasmic OS=Homo sapiens OX=9606 GN=WARS1 PE=1 SV=2	13	5		125.5	202.9	900.2	119.2	81.7	1027	132.4	598.9		136.5	467.7	2617.3	64.2	1541.2	4026.4	225.1	3842.5		0.00591198	0.00823933	0.0660082	0.00625348	0.021162	0.0834105	0.00882284		0.0540797	0.00909339	0.0325015	0.472881	0.00698745	0.110901	0.554792	0.0141322	0.39763		48.1002	0.0965537	1.25307	0.983731	34.6169	0.546108	2.29714	0.99552
Q13185	CBX3	Chromobox protein homolog 3 OS=Homo sapiens OX=9606 GN=CBX3 PE=1 SV=4	12	4		132	409.3	1797.5	141.7	83	1752.6	166.6	1084.2		124	655.8	3682.8	97	2596.4	6021.8	441.2	6973.2		0.00621817	0.0166208	0.131804	0.00743387	0.0214987	0.142342	0.0111019		0.0979015	0.00826066	0.045573	0.66539	0.0105574	0.18683	0.829735	0.0276993	0.721602		37.8477	0.14676	2.23099	0.986707	26.1833	0.757788	3.94367	0.983332
Q9BVP2	GNL3	Guanine nucleotide-binding protein-like 3 OS=Homo sapiens OX=9606 GN=GNL3 PE=1 SV=2	9	5		45.3	133.2	447.3	47.5	15.4	426.3	45	244.5		39.8	175.9	792.4	28.7	656.5	1259.1	136.1	1587.6		0.00213396	0.00540896	0.0327988	0.00249195	0.00398891	0.0346231	0.0029987		0.0220779	0.00265141	0.0122237	0.143167	0.00312367	0.0472401	0.173489	0.00854459	0.164288		41.5578	0.0365781	2.16868	0.97268	24.4588	0.163058	4	0.982227
Q5T7C4	HMGB1	High mobility group protein B1 OS=Homo sapiens OX=9606 GN=HMGB1 PE=1 SV=1	17	7		62.7	206.7	642.6	87.1	99.6	688.1	87.4	442		86.6	413.1	2133.1	89.5	1390.3	3349.1	240.6	3544.3		0.00295363	0.00839364	0.0471194	0.00456944	0.0257984	0.0558858	0.00582414		0.0399119	0.00576914	0.0287072	0.385398	0.00974107	0.100042	0.461467	0.0151053	0.366772		29.2765	0.0597768	1.24561	0.98729	29.8887	0.437688	2.75663	0.990138
O95292	VAPB	Vesicle-associated membrane protein-associated protein B/C OS=Homo sapiens OX=9606 GN=VAPB PE=1 SV=3	13	5		4.8	78.1	424.4	6	12.5	347.7	14.4	299.4		8.5	89	512.8	6.8	549	972.6	59.3	1326.5		0.000226115	0.00317147	0.0311196	0.000314772	0.00323775	0.0282394	0.000959584		0.0270353	0.000566255	0.00618481	0.0926501	0.000740104	0.0395046	0.134013	0.00372296	0.137269		31.1808	0.0301322	4	0.988396	23.2745	0.122582	4	0.943364
Q6UXV4	APOOL	MICOS complex subunit MIC27 OS=Homo sapiens OX=9606 GN=APOOL PE=1 SV=1	26	8		57.1	473.6	2738.9	70.1	207	2211.9	134.1	1982.8		55.4	363.8	3485.5	86	2240.6	5038.8	269.3	6418.1		0.00268983	0.0192319	0.200833	0.00367759	0.0536172	0.179645	0.00893613		0.179044	0.00369065	0.0252813	0.629743	0.00936014	0.161228	0.694289	0.0169071	0.664159		25.484	0.192151	3.5348	0.990551	26.1496	0.677969	4	0.994544
Q8IXI1	RHOT2	Mitochondrial Rho GTPase 2 OS=Homo sapiens OX=9606 GN=RHOT2 PE=1 SV=2	12	6		55.6	226.3	1063.6	45.5	60.2	895	69.1	749.7		36.4	327.2	1589.3	36.2	1302.3	2570.2	208.5	3190.9		0.00261917	0.00918955	0.0779897	0.00238702	0.015593	0.0726898	0.00460467		0.0676967	0.0024249	0.0227379	0.287147	0.00393996	0.0937102	0.354144	0.01309	0.330201		28.3945	0.0761608	3.45799	0.987108	24.6576	0.329632	4	0.982217
O60749	SNX2	Sorting nexin-2 OS=Homo sapiens OX=9606 GN=SNX2 PE=1 SV=2	11	6		25.1	228	817	34	58.1	713.6	68.7	601		49.2	337.9	2187.3	27.9	1739.7	3504.4	123.7	4091		0.0011824	0.00925858	0.0599075	0.00178371	0.0150491	0.0579569	0.00457802		0.0542693	0.00327762	0.0234814	0.39519	0.0030366	0.125184	0.482866	0.0077661	0.423346		26.7729	0.0603138	2.94799	0.984511	25.3471	0.444774	3.78983	0.98743
P38606	ATP6V1A	V-type proton ATPase catalytic subunit A OS=Homo sapiens OX=9606 GN=ATP6V1A PE=1 SV=2	14	8		18.3	85.9	395.1	31	40.8	397.7	33.8	272.6		25.7	166	1133.7	23	630.1	1717.7	78.3	1638.2		0.000862065	0.00348821	0.0289712	0.00162632	0.010568	0.0323002	0.00225236		0.0246153	0.00171209	0.0115357	0.204831	0.00250329	0.0453404	0.236679	0.00491581	0.169524		29.3419	0.0329069	1.83392	0.995822	34.8357	0.232945	2.40614	0.996817
Q9BS26	ERP44	Endoplasmic reticulum resident protein 44 OS=Homo sapiens OX=9606 GN=ERP44 PE=1 SV=1	16	9		16.5	76.5	388	13.6	38.3	360	33	275.8		16.5	205	1079.6	27.7	891.6	1564.1	109.7	1831.6		0.000777272	0.0031065	0.0284505	0.000713484	0.00992048	0.0292383	0.00219905		0.0249043	0.0010992	0.0142459	0.195057	0.00301483	0.0641573	0.215515	0.00688716	0.189538		26.0231	0.0297444	2.32163	0.996482	25.5915	0.208681	3.09231	0.996344
P00505	GOT2	Aspartate aminotransferase, mitochondrial OS=Homo sapiens OX=9606 GN=GOT2 PE=1 SV=3	17	9		170.6	338.3	1493.4	132.3	66	1348.8	150.2	819.6		90.3	398.4	1254.8	57.6	1180	2064.5	298	2539.6		0.00803652	0.0137376	0.109505	0.00694073	0.0170953	0.109546	0.010009		0.0740085	0.00601563	0.0276857	0.226711	0.00626911	0.0849098	0.284464	0.018709	0.262803		38.4702	0.116184	2.2674	0.978264	23.7097	0.262817	3.73131	0.974489
Q9Y5V3	MAGED1	Melanoma-associated antigen D1 OS=Homo sapiens OX=9606 GN=MAGED1 PE=1 SV=3	13	6		7.5	28.6	123.2	9.6	18	119.5	12.8	104.6		9.4	60	650.6	7.1	249.3	918.1	32.7	793		0.000353305	0.00116138	0.00903378	0.000503636	0.00466237	0.0097055	0.000852964		0.00944521	0.000626212	0.00416953	0.117547	0.000772755	0.017939	0.126504	0.00205296	0.0820614		19.9669	0.00961011	2.89067	0.98984	40.1628	0.128642	2.57559	0.99983
Q9UKV5	AMFR	E3 ubiquitin-protein ligase AMFR OS=Homo sapiens OX=9606 GN=AMFR PE=1 SV=2	13	7		11.4	123.8	677.1	16.4	46.6	513.9	33.4	469.1		46.1	112.8	688	20.3	688.6	973.7	70.4	1339.5		0.000537024	0.00502725	0.0496491	0.000860378	0.0120703	0.0417377	0.0022257		0.042359	0.0030711	0.00783872	0.124304	0.00220943	0.0495499	0.134165	0.00441983	0.138614		26.0506	0.0460541	3.52398	0.983389	22.4911	0.133901	4	0.991936
P28072	PSMB6	Proteasome subunit beta type-6 OS=Homo sapiens OX=9606 GN=PSMB6 PE=1 SV=4	25	7		5.4	86.7	318	8.3	53.6	309.7	14.8	255.8		20.4	474.5	2897.8	16.6	2348.8	4102.8	136.7	5355.8		0.00025438	0.0035207	0.0233177	0.000435435	0.0138835	0.0251531	0.000986239		0.0230983	0.00135901	0.0329741	0.52356	0.00180672	0.169014	0.565319	0.00858226	0.55423		18.2337	0.0243841	2.83212	0.997954	24.2203	0.556992	4	0.995643
P36542	ATP5F1C	ATP synthase subunit gamma, mitochondrial OS=Homo sapiens OX=9606 GN=ATP5F1C PE=1 SV=1	23	10		114.7	484.9	2541	99.5	109.1	2241.8	154.4	1554.3		83.6	476.7	4268.6	65.8	3005.7	7131.8	364.6	8415.3		0.00540322	0.0196907	0.186322	0.00521997	0.0282591	0.182074	0.0102889		0.140351	0.00556929	0.0331269	0.771229	0.00716159	0.216283	0.98268	0.0228902	0.870834		34.4667	0.188732	2.86851	0.990646	26.1605	0.895621	4	0.981364
P06493	CDK1	Cyclin-dependent kinase 1 OS=Homo sapiens OX=9606 GN=CDK1 PE=1 SV=3	13	6		42	167	1096.9	52.2	125	1087.5	83.5	783.5		60.8	503.4	4887.6	72.8	1789.4	6943.3	260.6	5909.6		0.00197851	0.00678151	0.0804315	0.00273852	0.0323775	0.0883242	0.00556426		0.0707488	0.00405039	0.0349824	0.883067	0.00792346	0.128761	0.956707	0.0163609	0.611538		26.1755	0.0875759	2.15258	0.996062	40.8484	0.972707	2.56785	0.999723
P07858	CTSB	Cathepsin B OS=Homo sapiens OX=9606 GN=CTSB PE=1 SV=3	18	6		24.6	90.5	353.8	20.6	82.3	338.1	35	260.3		34.5	329.9	3744.6	45	2304.6	4842.4	178.2	6625.5		0.00115884	0.00367501	0.0259428	0.00108072	0.0213174	0.0274597	0.00233232		0.0235047	0.00229833	0.0229255	0.676556	0.00489775	0.165833	0.667227	0.0111877	0.685621		14.4502	0.0258955	4	0.98462	25.9601	0.691096	4	0.996391
Q9BWH2	FUNDC2	FUN14 domain-containing protein 2 OS=Homo sapiens OX=9606 GN=FUNDC2 PE=1 SV=2	16	7		15	196.9	1169.2	23.8	71.2	949.7	51.5	872.8		18.2	126.1	1863.5	16.7	1293.2	2778.6	82.4	3822.1		0.000706611	0.00799568	0.0857329	0.0012486	0.0184423	0.0771324	0.00343185		0.0788124	0.00121245	0.00876297	0.336688	0.00181761	0.0930554	0.382859	0.00517321	0.395519		26.5644	0.0825834	4	0.990179	25.4577	0.378348	4	0.985425
O75947	ATP5PD	ATP synthase subunit d, mitochondrial OS=Homo sapiens OX=9606 GN=ATP5PD PE=1 SV=3	20	7		92.9	315.8	1487.3	80.3	86.3	1251.9	117.6	946.7		57.6	309.6	2266.4	42.5	1822.3	3771	279.5	4835.5		0.00437627	0.0128239	0.109058	0.0042127	0.0223535	0.101676	0.0078366		0.0854854	0.00383721	0.0215148	0.409482	0.00462565	0.131128	0.5196	0.0175475	0.500388		30.5985	0.10763	2.7089	0.985537	24.8947	0.484716	4	0.976347
Q9Y673	ALG5	Dolichyl-phosphate beta-glucosyltransferase OS=Homo sapiens OX=9606 GN=ALG5 PE=1 SV=1	15	7		27.2	315.6	1604.4	48.4	108.9	1362.5	99.7	1237.8		32.1	282.9	1966.5	32.6	1414.6	2773.4	180.6	3384.7		0.00128132	0.0128158	0.117644	0.00253916	0.0282073	0.110659	0.00664379		0.111771	0.00213845	0.0196593	0.355297	0.00354814	0.101791	0.382143	0.0113384	0.350256		25.8476	0.115902	4	0.98989	25.6095	0.372083	3.80153	0.997359
P40925	MDH1	Malate dehydrogenase, cytoplasmic OS=Homo sapiens OX=9606 GN=MDH1 PE=1 SV=4	16	8		116.4	454.1	1421.4	138	78.3	1517.6	157.9	902.8		138.7	777.5	2107.5	78	2216.4	3560.6	426.8	4453.4		0.0054833	0.01844	0.104226	0.00723976	0.0202813	0.123256	0.0105221		0.0815213	0.00923995	0.0540302	0.380773	0.00848943	0.159487	0.49061	0.0267952	0.460848		42.4681	0.133669	1.59374	0.981808	22.8487	0.451631	3.6091	0.969706
Q9Y5L0	TNPO3	Transportin-3 OS=Homo sapiens OX=9606 GN=TNPO3 PE=1 SV=3	15	8		8.2	78.5	318	16.2	41.5	307.1	22.8	248		15.8	113.2	697.1	18.8	484.9	1056.5	30	1018.4		0.00038628	0.00318771	0.0233177	0.000849885	0.0107493	0.0249419	0.00151934		0.022394	0.00105257	0.00786652	0.125949	0.00204617	0.0348922	0.145574	0.00188345	0.105386		21.8912	0.0247303	2.41438	0.99685	33.2021	0.143964	2.21532	0.997207
A0A2R8Y5S7	RDX	Radixin OS=Homo sapiens OX=9606 GN=RDX PE=1 SV=1	20	3		46.9	91.4	188.7	40.8	20.4	135.7	41.5	143		30.2	119.5	382.2	14	392.2	627.4	63.7	869.2		0.00220934	0.00371155	0.0138366	0.00214045	0.00528402	0.0110212	0.00276547		0.0129127	0.00201187	0.00830432	0.069054	0.00152374	0.0282217	0.0864485	0.0039992	0.0899467		18.3459	0.0136495	1.34439	0.878542	22.8055	0.0826589	4	0.966099
Q9BXK5	BCL2L13	Bcl-2-like protein 13 OS=Homo sapiens OX=9606 GN=BCL2L13 PE=1 SV=1	15	5		15.6	67.8	433.1	12.9	32.7	367.9	23.4	337.3		11	140.2	1121.3	14.1	728.8	1748	82.3	2124.3		0.000734875	0.00275321	0.0317576	0.00067676	0.00846997	0.02988	0.00155932		0.0304576	0.000732801	0.00974281	0.202591	0.00153463	0.0524426	0.240854	0.00516694	0.219827		25.0942	0.0313102	4	0.99275	26.4237	0.22649	4	0.989306
O60725	ICMT	Protein-S-isoprenylcysteine O-methyltransferase OS=Homo sapiens OX=9606 GN=ICMT PE=1 SV=1	15	4		2.3	56.4	703.5	9.3	69.7	541.2	24.5	532.8		24.1	295.3	1242.6	22.4	1256.5	1400.6	175.8	2048.8		0.000108347	0.00229028	0.0515849	0.000487897	0.0180537	0.043955	0.00163263		0.048111	0.0016055	0.0205211	0.224507	0.00243799	0.0904145	0.192987	0.011037	0.212014		22.6068	0.0485138	4	0.990429	21.3224	0.212653	3.64822	0.988605
B5MCF9	PES1	Pescadillo homolog OS=Homo sapiens OX=9606 GN=PES1 PE=1 SV=1	15	10		43.9	95.5	433.5	36.7	52.9	425.1	46.7	258.8		27.2	252.8	1376.4	24.5	788.3	1923.3	129.9	1828.2		0.00206801	0.00387805	0.0317869	0.00192536	0.0137022	0.0345256	0.00311198		0.0233692	0.00181202	0.0175676	0.248681	0.00266655	0.0567241	0.265009	0.00815535	0.189186		33.1239	0.0376445	1.40402	0.990981	34.8381	0.270479	2.29307	0.999469
P39687	ANP32A	Acidic leucine-rich nuclear phosphoprotein 32 family member A OS=Homo sapiens OX=9606 GN=ANP32A PE=1 SV=1	21	3		7.3	35.1	64	7.5	8	65.6	14.5	33		10.7	49.3	234.9	6.4	206.7	432.8	26.8	531.4		0.000343884	0.00142533	0.00469287	0.000393465	0.00207216	0.00532788	0.000966248		0.00297985	0.000712815	0.00342597	0.0424406	0.000696568	0.0148736	0.0596349	0.00168255	0.0549904		101.362	0.00876038	0.726094	0.990817	24.6294	0.0532276	4	0.960134
Q8N511	TMEM199	Transmembrane protein 199 OS=Homo sapiens OX=9606 GN=TMEM199 PE=1 SV=1	24	8		16.7	487.4	1762.8	49.7	242.5	1440.4	126.7	1554.6		68.2	1789.1	2186.5	140.6	3742.9	2531.6	1245.9	3768.3		0.000786693	0.0197923	0.129259	0.00260736	0.0628124	0.116986	0.00844301		0.140378	0.00454337	0.124329	0.395046	0.0153027	0.26933	0.348825	0.0782198	0.389952		19.4457	0.129947	3.35929	0.978553	12.9852	0.386484	1.99479	0.98176
P00167	CYB5A	Cytochrome b5 OS=Homo sapiens OX=9606 GN=CYB5A PE=1 SV=2	21	5		20.4	243.1	1865.9	23.4	122.4	1480.3	62.6	1362		16.7	286.9	3957.8	17.6	2084.1	6366.9	159.2	6771.2		0.00096099	0.00987176	0.136819	0.00122761	0.0317041	0.120226	0.00417153		0.122986	0.00111252	0.0199373	0.715076	0.00191556	0.149967	0.877286	0.00999485	0.700699		26.059	0.129704	4	0.991505	30.4786	0.811054	3.39791	0.988645
P46940	IQGAP1	Ras GTPase-activating-like protein IQGAP1 OS=Homo sapiens OX=9606 GN=IQGAP1 PE=1 SV=1	8	6		23.3	37.6	131.4	18.4	15.6	113.4	22.4	90.4		10.2	77.1	357.8	14	291.8	581.3	37.1	556.1		0.0010976	0.00152685	0.00963506	0.000965302	0.00404072	0.00921008	0.00149269		0.00816297	0.000679506	0.00535785	0.0646455	0.00152374	0.0209972	0.0800965	0.0023292	0.0575464		23.2738	0.00999197	1.6857	0.969007	33.0693	0.0787619	1.95462	0.991701
Q13177	PAK2	Serine/threonine-protein kinase PAK 2 OS=Homo sapiens OX=9606 GN=PAK2 PE=1 SV=3	11	6		64.5	170.3	547.2	54.4	61	552.9	66.7	378.8		54	409.5	1918.4	39.2	1527.9	3118.5	187.2	3464.3		0.00303843	0.00691551	0.0401241	0.00285394	0.0158002	0.0449052	0.00444474		0.034205	0.00359739	0.0284571	0.346607	0.00426648	0.109944	0.429693	0.0117527	0.358493		29.6004	0.0474714	1.50119	0.991606	26.8876	0.398385	2.97983	0.985619
Q15269	PWP2	Periodic tryptophan protein 2 homolog OS=Homo sapiens OX=9606 GN=PWP2 PE=2 SV=2	15	6		29.2	78.9	331.3	32.9	26.9	316	30.2	197.9		27.2	144.4	621.5	17.6	521	886.4	96.2	1030.4		0.00137554	0.00320396	0.024293	0.001726	0.00696765	0.0256648	0.00201246		0.01787	0.00181202	0.0100347	0.11229	0.00191556	0.0374898	0.122136	0.0060396	0.106628		35.1595	0.0276457	1.67773	0.991659	25.7627	0.119782	2.81218	0.996174
Q92820	GGH	Gamma-glutamyl hydrolase OS=Homo sapiens OX=9606 GN=GGH PE=1 SV=2	14	7		38.5	152.5	631.2	26.6	31.4	556.1	47.4	446.4		37.8	313.8	2577.9	24.4	2039.1	3987.4	232	5628.7		0.00181363	0.00619269	0.0462835	0.00139549	0.00813324	0.0451651	0.00315863		0.0403092	0.00251817	0.0218067	0.465762	0.00265567	0.146728	0.549418	0.0145654	0.58247		29.7557	0.0463354	3.42052	0.985251	24.5972	0.54026	4	0.976933
P26373	RPL13	60S ribosomal protein L13 OS=Homo sapiens OX=9606 GN=RPL13 PE=1 SV=4	25	7		586.5	1028.2	1091.8	693.1	148.2	1075.3	644.6	861.4		457.9	1181.1	1372.1	197.5	1764.9	1988.6	722.3	2493.1		0.0276285	0.041753	0.0800575	0.0363614	0.0383868	0.0873333	0.0429547		0.077783	0.0305045	0.0820773	0.247904	0.0214957	0.126998	0.274006	0.0453472	0.257991		1000	0.233398	0.302066	0.881976	19.4569	0.289813	1.34476	0.971219
P62995	TRA2B	Transformer-2 protein homolog beta OS=Homo sapiens OX=9606 GN=TRA2B PE=1 SV=1	14	5		331.6	463	667.8	318.6	91.9	607.6	305.2	542		240.9	476.8	1848.3	120.5	1317	2649.4	383	3548.1		0.0156208	0.0188014	0.0489672	0.0167144	0.023804	0.0493478	0.0203379		0.0489417	0.0160483	0.0331339	0.333942	0.0131151	0.094768	0.365057	0.0240454	0.367165		164.574	0.102607	0.40213	0.870134	25.048	0.36181	4	0.984259
P35249	RFC4	Replication factor C subunit 4 OS=Homo sapiens OX=9606 GN=RFC4 PE=1 SV=2	12	7		1	6.7	18	1	2.5	22.7	1	14.3		4.2	9.2	40.1	1	46.8	77.2	5.7	104		4.71074e-05	0.000272072	0.00131987	5.2462e-05	0.000647551	0.00184364	6.66378e-05		0.00129127	0.000279797	0.000639328	0.00724507	0.000108839	0.00336761	0.0106373	0.000357856	0.0107621		35.0853	0.00191351	1.31567	0.978105	22.6636	0.00963851	4	0.939879
Q6P2E9	EDC4	Enhancer of mRNA-decapping protein 4 OS=Homo sapiens OX=9606 GN=EDC4 PE=1 SV=1	11	6		23.2	54.8	278.2	22.2	38.6	270.3	32.8	190.3		20.1	119.7	1023.5	23.9	451.3	1514.6	67.9	1307.7		0.00109289	0.00222531	0.0203993	0.00116466	0.00999819	0.0219531	0.00218572		0.0171838	0.00133903	0.00831822	0.184921	0.00260125	0.0324744	0.208694	0.00426288	0.135324		24.3785	0.0222413	1.78755	0.989753	39.892	0.210809	2.35474	0.9991
Q9BU23	LMF2	Lipase maturation factor 2 OS=Homo sapiens OX=9606 GN=LMF2 PE=1 SV=2	12	6		16.2	144.2	592.8	14.2	24.4	460.3	31.2	443.1		20.2	87.7	681.4	5.9	776.8	936.5	63.6	1637.7		0.000763139	0.00585565	0.0434677	0.000744961	0.0063201	0.0373845	0.0020791		0.0400112	0.00134569	0.00609447	0.123112	0.000642149	0.0558966	0.129039	0.00399292	0.169473		28.3918	0.041509	4	0.975782	21.561	0.141275	4	0.953042
Q92879	CELF1	CUGBP Elav-like family member 1 OS=Homo sapiens OX=9606 GN=CELF1 PE=1 SV=2	11	7		10.1	52.7	225.2	6.4	3	192.7	12.6	172		7.1	59.6	633.9	7.1	390.2	926.5	49.1	1147.4		0.000475784	0.00214003	0.016513	0.000335757	0.000777061	0.0156506	0.000839636		0.0155313	0.00047299	0.00414174	0.11453	0.000772755	0.0280778	0.127661	0.00308258	0.118735		31.8238	0.0166209	4	0.977363	26.6294	0.123365	4	0.995021
Q92604	LPGAT1	Acyl-CoA:lysophosphatidylglycerol acyltransferase 1 OS=Homo sapiens OX=9606 GN=LPGAT1 PE=1 SV=1	13	6		9.9	169	961.1	24.5	68.4	704.8	50.6	765.8		6.5	192	590	9.3	727	809.4	92.3	1454.4		0.000466363	0.00686272	0.0704738	0.00128532	0.017717	0.0572422	0.00337187		0.0691505	0.000433019	0.0133425	0.106598	0.0010122	0.0523131	0.111526	0.00579475	0.150504		24.7149	0.0666574	4	0.973092	20.7489	0.123242	4	0.941748
A0A0J9YXF2	PON2	Paraoxonase 2, isoform CRA_a OS=Homo sapiens OX=9606 GN=PON2 PE=1 SV=1	21	4		108.2	869.1	2033.2	191.1	310.9	1560.4	399.5	1763.2		100.8	1355.8	1692.2	133	3320.4	2319.4	961.8	3911.7		0.00509702	0.0352923	0.149087	0.0100255	0.0805294	0.126732	0.0266218		0.159214	0.00671512	0.0942176	0.305738	0.0144756	0.238928	0.319587	0.0603835	0.404791		16.2454	0.147345	2.2329	0.949552	13.7217	0.344432	2.57893	0.94693
Q99460	PSMD1	26S proteasome non-ATPase regulatory subunit 1 OS=Homo sapiens OX=9606 GN=PSMD1 PE=1 SV=2	16	7		20.3	102	293.6	18.2	22.1	290.1	28.9	200		25	200.2	587.1	14.9	609	874.3	96.9	1121.2		0.00095628	0.004142	0.0215286	0.000954809	0.00572435	0.0235612	0.00192583		0.0180597	0.00166546	0.0139123	0.106074	0.0016217	0.0438221	0.120468	0.00608355	0.116024		32.0438	0.0247266	1.75222	0.986894	22.5175	0.116752	3.26049	0.987922
Q9H4A6	GOLPH3	Golgi phosphoprotein 3 OS=Homo sapiens OX=9606 GN=GOLPH3 PE=1 SV=1	11	7		2	39.4	175.2	1	18.1	138.5	11.4	152.6		0.5	59.1	537.3	4.3	383.7	778.6	35.1	1092.2		9.42147e-05	0.00159995	0.0128467	5.2462e-05	0.00468827	0.0112486	0.000759671		0.0137795	3.33091e-05	0.00410699	0.0970767	0.000468007	0.0276101	0.107282	0.00220364	0.113023		22.1301	0.0127347	4	0.974615	25.1096	0.107567	4	0.986339
P84157	MXRA7	Matrix-remodeling-associated protein 7 OS=Homo sapiens OX=9606 GN=MXRA7 PE=1 SV=1	26	4		17.5	245.1	1560.4	32.6	97.9	1271.9	60.9	1167.6		36.5	299.4	3056.3	25.8	1962.1	3989.9	162.3	5740		0.000824379	0.00995298	0.114418	0.00171026	0.0253581	0.103301	0.00405824		0.105432	0.00243157	0.020806	0.552197	0.00280804	0.141188	0.549762	0.0101895	0.593988		26.385	0.110359	4	0.991455	25.5052	0.575748	4	0.991602
Q9Y2U8	LEMD3	Inner nuclear membrane protein Man1 OS=Homo sapiens OX=9606 GN=LEMD3 PE=1 SV=2	12	6		25.9	203.7	1220.1	32.5	79	991.1	67.7	905.3		15.9	206.3	875.5	17.1	840.5	1200.7	98.8	1592.2		0.00122008	0.00827181	0.0894652	0.00170502	0.0204626	0.0804948	0.00451138		0.0817471	0.00105923	0.0143362	0.158181	0.00186114	0.0604802	0.165443	0.00620284	0.164764		26.1515	0.0859154	4	0.989779	22.6356	0.165046	3.91358	0.995467
Q9H845	ACAD9	Complex I assembly factor ACAD9, mitochondrial OS=Homo sapiens OX=9606 GN=ACAD9 PE=1 SV=1	16	8		46.9	195.1	1330.1	55.8	83	1123.3	75.8	928.9		52.1	583.3	2315.4	53.9	2176.3	3413.8	313.7	4691.1		0.00220934	0.00792259	0.0975311	0.00292738	0.0214987	0.0912317	0.00505114		0.0838781	0.00347081	0.0405348	0.418335	0.00586641	0.156601	0.470382	0.0196946	0.485445		28.0945	0.0952226	3.37524	0.993023	23.0726	0.463664	4	0.985637
F5H365	SEC23A	Protein transport protein SEC23 OS=Homo sapiens OX=9606 GN=SEC23A PE=1 SV=1	16	5		7.6	74.9	213.6	7.8	19.8	212.8	11.9	149.7		19.5	146.8	643.9	15.9	507.8	946.1	110.7	1055		0.000358016	0.00304153	0.0156625	0.000409204	0.0051286	0.0172831	0.00079299		0.0135177	0.00129906	0.0102015	0.116337	0.00173054	0.03654	0.130362	0.00694994	0.109174		29.2624	0.0178001	1.78898	0.994446	27.2625	0.126925	2.64767	0.994862
P40616	ARL1	ADP-ribosylation factor-like protein 1 OS=Homo sapiens OX=9606 GN=ARL1 PE=1 SV=1	22	6		39.8	224.6	1497.4	48.7	116.6	1396.2	79.3	1149.2		49.5	241.1	5262.3	49.6	2303.9	7236.3	185.5	8325.5		0.00187487	0.00912052	0.109799	0.0025549	0.0302018	0.113396	0.00528438		0.103771	0.0032976	0.0167546	0.950766	0.0053984	0.165783	0.997079	0.011646	0.861541		26.2961	0.113082	3.39383	0.996244	30.1454	0.980469	3.8519	0.999427
O14950	MYL12B	Myosin regulatory light chain 12B OS=Homo sapiens OX=9606 GN=MYL12B PE=1 SV=2	18	4		17.7	106.6	304.4	40.3	18.7	337.2	33.8	218.4		29.5	132.4	1598	37.8	931	2686.4	126.5	3021.1		0.0008338	0.00432879	0.0223205	0.00211422	0.00484368	0.0273866	0.00225236		0.0197212	0.00196524	0.00920077	0.288719	0.00411411	0.0669924	0.370155	0.00794189	0.31263		37.8839	0.0287348	1.62768	0.973228	27.8912	0.334044	4	0.981549
Q9BZZ5	API5	Apoptosis inhibitor 5 OS=Homo sapiens OX=9606 GN=API5 PE=1 SV=3	13	6		5.9	12.4	50.6	2.3	6.2	52.7	3.9	31		6.9	15.9	88.8	2.4	72.2	112.7	10.5	173.3		0.000277933	0.000503537	0.0037103	0.000120663	0.00160593	0.00428017	0.000259887		0.00279925	0.000459666	0.00110493	0.0160439	0.000261213	0.00519533	0.0155288	0.000659208	0.0179335		36.0006	0.00465915	1.36988	0.993651	23.6123	0.016705	4	0.983941
A0A0A6YYL4	CORO7-PAM16	Coronin OS=Homo sapiens OX=9606 GN=CORO7-PAM16 PE=1 SV=1	17	7		3.1	38.9	216.9	2.2	17.2	190.4	5.7	168.9		4.8	60.4	796.9	3.9	567.8	1242.3	21.7	1769.7		0.000146033	0.00157964	0.0159044	0.000115416	0.00445515	0.0154638	0.000379835		0.0152514	0.000319768	0.00419733	0.14398	0.000424471	0.0408574	0.171175	0.00136236	0.183132		25.01	0.0158878	3.84433	0.995316	25.2832	0.168697	4	0.974131
Q9BRX8	PRXL2A	Peroxiredoxin-like 2A OS=Homo sapiens OX=9606 GN=PRXL2A PE=1 SV=3	10	6		33.4	268.6	1633.8	41.5	91.6	1262.7	79	1250.7		18.6	211.5	1486.6	22.4	1101.2	2396.2	178.2	2880.9		0.00157339	0.0109073	0.1198	0.00217717	0.0237263	0.102553	0.00526439		0.112936	0.0012391	0.0146976	0.268591	0.00243799	0.0792396	0.330169	0.0111877	0.298122		26.6638	0.11439	4	0.982897	25.572	0.305436	4	0.985177
Q5SY16	NOL9	Polynucleotide 5'-hydroxyl-kinase NOL9 OS=Homo sapiens OX=9606 GN=NOL9 PE=1 SV=1	14	5		26.5	92.7	404	25.5	38	391.5	42.2	290.7		27.7	208.1	1134.5	26.1	714.7	1536.9	164.1	1615.5		0.00124835	0.00376434	0.0296238	0.00133778	0.00984277	0.0317967	0.00281211		0.0262497	0.00184533	0.0144613	0.204976	0.00284069	0.051428	0.211767	0.0103025	0.167175		27.4256	0.0322189	2.12386	0.992434	30.8279	0.214778	2.53092	0.998509
O15260	SURF4	Surfeit locus protein 4 OS=Homo sapiens OX=9606 GN=SURF4 PE=1 SV=3	28	6		3.5	48.7	257.8	3.5	20.3	226.4	11.8	181.4		10.3	44.4	1170.3	8.7	1040.7	1451.4	60.2	2661		0.000164876	0.0019776	0.0189035	0.000183617	0.00525811	0.0183877	0.000786326		0.0163801	0.000686168	0.00308545	0.211444	0.000946898	0.0748861	0.199986	0.00377946	0.275366		27.012	0.01898	2.81028	0.996283	23.0183	0.230579	4	0.952393
Q567V2	MPV17L2	Mpv17-like protein 2 OS=Homo sapiens OX=9606 GN=MPV17L2 PE=1 SV=2	19	5		9.9	118.9	536.7	11.9	40.5	380.8	20.1	410.6		18.4	499.6	778.2	13.5	2001	1066	210.2	2348.8		0.000466363	0.00482827	0.0393541	0.000624298	0.0104903	0.0309277	0.00133942		0.0370765	0.00122578	0.0347183	0.140601	0.00146932	0.143987	0.146883	0.0131967	0.243059		24.1501	0.0363227	4	0.969039	13.8323	0.176917	4	0.879478
E9PCW1	GOSR1	Golgi SNAP receptor complex member 1 OS=Homo sapiens OX=9606 GN=GOSR1 PE=1 SV=1	16	5		15.7	315.7	1596.7	38.4	102.3	1234.6	74.1	1218.9		27.8	144.4	1044.9	20.4	928.5	1512	75.1	2188.3		0.000739586	0.0128199	0.11708	0.00201454	0.0264978	0.100271	0.00493786		0.110065	0.00185199	0.0100347	0.188787	0.00222031	0.0668125	0.208336	0.00471491	0.22645		25.7618	0.111413	4	0.982239	23.5318	0.210413	4	0.983612
P30825	SLC7A1	High affinity cationic amino acid transporter 1 OS=Homo sapiens OX=9606 GN=SLC7A1 PE=1 SV=1	15	4		15.8	119.3	659.1	25.4	35.6	552.8	33.4	440.6		25	296.8	1201	12.6	1630.4	1748.5	159	2718.6		0.000744296	0.00484451	0.0483293	0.00133254	0.00922113	0.0448971	0.0022257		0.0397855	0.00166546	0.0206253	0.216991	0.00137137	0.117319	0.240923	0.0099823	0.281327		29.8401	0.0471359	3.21963	0.990935	20.0966	0.247594	4	0.972738
Q92499	DDX1	ATP-dependent RNA helicase DDX1 OS=Homo sapiens OX=9606 GN=DDX1 PE=1 SV=2	21	9		83	209.5	968	92.8	95.3	1029.2	112.9	595.8		96	535.8	2628.7	84.4	1439.9	4044.4	269.5	3574.8		0.00390991	0.00850734	0.0709797	0.00486848	0.0246846	0.0835892	0.00752341		0.0537998	0.00639535	0.0372339	0.47494	0.00918599	0.103612	0.557272	0.0169197	0.369928		41.7137	0.0934027	1.36339	0.994315	38.6875	0.565014	2.05907	0.997161
Q8WVM8	SCFD1	Sec1 family domain-containing protein 1 OS=Homo sapiens OX=9606 GN=SCFD1 PE=1 SV=4	18	6		29.5	103.4	617	24.3	41.9	581.3	49.2	387.9		36.8	298.9	2627.2	29.3	1532.7	3857.4	179.6	4237.6		0.00138967	0.00419885	0.0452422	0.00127483	0.010853	0.0472118	0.00327858		0.0350267	0.00245155	0.0207712	0.474669	0.00318898	0.110289	0.531505	0.0112756	0.438516		33.1982	0.0486531	2.21576	0.995625	29.5664	0.511801	3.19076	0.996568
Q9NTJ3	SMC4	Structural maintenance of chromosomes protein 4 OS=Homo sapiens OX=9606 GN=SMC4 PE=1 SV=2	12	10		25.7	71.2	247.8	33.6	56	259.2	39.8	182		32.9	200	1021.4	49.1	682.2	1534.6	101.2	1521.8		0.00121066	0.00289128	0.0181702	0.00176272	0.0145051	0.0210516	0.00265218		0.0164343	0.00219174	0.0138984	0.184541	0.00534399	0.0490894	0.21145	0.00635351	0.157479		14.8427	0.0187687	3.506	0.958913	32.3607	0.208718	2.29011	0.996434
P30040	ERP29	Endoplasmic reticulum resident protein 29 OS=Homo sapiens OX=9606 GN=ERP29 PE=1 SV=4	23	7		24.1	136	642.6	23.5	27	562.4	39.5	442.5		16	154.1	1490.5	20.9	874.6	2316.5	99.8	2634.3		0.00113529	0.00552266	0.0471194	0.00123286	0.00699355	0.0456768	0.00263219		0.039957	0.00106589	0.0107088	0.269296	0.00227473	0.062934	0.319187	0.00626562	0.272603		31.1265	0.046874	3.58271	0.988937	27.9784	0.297463	3.80769	0.991255
O94927	HAUS5	HAUS augmin-like complex subunit 5 OS=Homo sapiens OX=9606 GN=HAUS5 PE=1 SV=2	13	6		17.6	101.5	317.9	19.8	59.2	298.1	32.3	235.9		25.6	297	1779.2	27.7	903.6	2747.7	118.4	2226.1		0.00082909	0.00412169	0.0233104	0.00103875	0.015334	0.024211	0.0021524		0.0213014	0.00170543	0.0206392	0.321457	0.00301483	0.0650208	0.378601	0.00743336	0.230362		16.532	0.023597	2.53679	0.99278	43.2668	0.392171	1.98623	0.999074
P10619	CTSA	Lysosomal protective protein OS=Homo sapiens OX=9606 GN=CTSA PE=1 SV=2	14	6		34.9	69.8	202.5	39.4	16.8	189.8	33.7	134.9		34.3	372	2027.5	24.3	2149.4	2803.4	180	4976.3		0.00164405	0.00283443	0.0148485	0.002067	0.00435154	0.0154151	0.00224569		0.0121812	0.00228501	0.0258511	0.366319	0.00264478	0.154665	0.386276	0.0113007	0.514958		32.1281	0.0173243	1.38998	0.960623	22.0694	0.424731	4	0.946232
P46781	RPS9	40S ribosomal protein S9 OS=Homo sapiens OX=9606 GN=RPS9 PE=1 SV=3	30	10		496.1	1095.6	1774.6	426	174.8	1647.3	485	1212.1		437	1367.9	2716.4	225.1	3282.4	4712.1	860	6444.8		0.02337	0.0444899	0.130125	0.0223488	0.0452768	0.13379	0.0323193		0.109451	0.0291122	0.0950584	0.490786	0.0244996	0.236193	0.649273	0.0539923	0.666922		54.7719	0.199536	0.700785	0.943384	21.5332	0.607991	3.69884	0.943766
P08754	GNAI3	Guanine nucleotide-binding protein G(i) subunit alpha OS=Homo sapiens OX=9606 GN=GNAI3 PE=1 SV=3	10	3		16.7	71.2	565.1	20.6	46.1	583.9	34.2	312.6		15.8	192.6	1092.2	11.6	642.8	1855.3	86.3	1667.1		0.000786693	0.00289128	0.0414366	0.00108072	0.0119408	0.047423	0.00227901		0.0282273	0.00105257	0.0133842	0.197333	0.00126253	0.0462543	0.255639	0.00541806	0.172515		43.5022	0.0514645	1.64521	0.998302	38.3531	0.251227	2.03196	0.98801
P05556	ITGB1	Integrin beta-1 OS=Homo sapiens OX=9606 GN=ITGB1 PE=1 SV=2	14	6		31.8	199.4	711.8	32.6	49.6	568.6	43.9	486.6		25.3	149.4	768.2	10.3	672.6	1203.3	101.2	1535.1		0.00149801	0.0080972	0.0521936	0.00171026	0.0128474	0.0461803	0.0029254		0.0439392	0.00168544	0.0103821	0.138795	0.00112104	0.0483986	0.165801	0.00635351	0.158855		26.795	0.0501441	2.81059	0.979656	23.9946	0.156924	4	0.985512
P41227	NAA10	N-alpha-acetyltransferase 10 OS=Homo sapiens OX=9606 GN=NAA10 PE=1 SV=1	12	7		34.2	138.7	451.4	92.9	53	399.7	66.9	302.2		43.7	200.3	2157.8	23.9	942.1	2439.9	96.5	2641.6		0.00161107	0.0056323	0.0330994	0.00487372	0.0137281	0.0324627	0.00445807		0.0272882	0.00291122	0.0139193	0.389861	0.00260125	0.0677911	0.33619	0.00605844	0.273359		24.8591	0.0353745	1.54164	0.976139	33.3297	0.366198	3.02522	0.988235
Q13347	EIF3I	Eukaryotic translation initiation factor 3 subunit I OS=Homo sapiens OX=9606 GN=EIF3I PE=1 SV=1	19	8		34.1	179.9	703.8	38.4	84.4	585.1	68.7	553.1		36.8	264.1	1326.5	34.5	770.5	2079.2	132.7	1967.5		0.00160636	0.00730535	0.0516069	0.00201454	0.0218613	0.0475204	0.00457802		0.049944	0.00245155	0.0183529	0.239665	0.00375494	0.0554432	0.28649	0.00833114	0.203601		21.0099	0.050982	2.83111	0.986622	35.1456	0.281641	2.24093	0.994089
P42677	RPS27	40S ribosomal protein S27 OS=Homo sapiens OX=9606 GN=RPS27 PE=1 SV=3	25	2		100.9	454.5	2039.6	140	257.9	1909.7	223.6	1661.6		142.9	1013.6	3675.1	135.6	4002.6	5402.5	847	6699.1		0.00475313	0.0184563	0.149556	0.00734469	0.0668014	0.155101	0.0149002		0.15004	0.00951975	0.0704373	0.663999	0.0147585	0.288017	0.744402	0.0531761	0.693237		21.473	0.156308	2.78256	0.990691	22.3303	0.720836	3.01941	0.991323
P33316	DUT	Deoxyuridine 5'-triphosphate nucleotidohydrolase, mitochondrial OS=Homo sapiens OX=9606 GN=DUT PE=1 SV=4	9	4		90.3	240.7	984.7	93.7	67.6	1174.3	109	581.9		95	460.2	1720	66.7	1338.6	2684.1	271.9	3008.1		0.0042538	0.0097743	0.0722043	0.00491569	0.0175098	0.0953738	0.00726352		0.0525446	0.00632873	0.0319803	0.310761	0.00725955	0.0963223	0.369838	0.0170704	0.311285		68.2184	0.120326	1.22959	0.992414	27.0879	0.350875	2.78682	0.98814
Q15363	TMED2	Transmembrane emp24 domain-containing protein 2 OS=Homo sapiens OX=9606 GN=TMED2 PE=1 SV=1	26	5		13.9	141.1	1134.5	7.7	52.7	899.4	42	809.8		19.3	175.3	1543.6	13.3	1039.5	2397.5	91.8	2992.5		0.000654792	0.00572976	0.0831885	0.000403958	0.0136504	0.0730471	0.00279879		0.0731236	0.00128573	0.012182	0.27889	0.00144756	0.0747998	0.330348	0.00576336	0.30967		28.6059	0.0790446	4	0.990687	26.0544	0.313149	4	0.988755
P20020	ATP2B1	Plasma membrane calcium-transporting ATPase 1 OS=Homo sapiens OX=9606 GN=ATP2B1 PE=1 SV=4	13	3		27.4	93.6	410.8	18.2	33.4	366.9	30.8	276.3		30.7	374.1	915	26.4	1601.8	1413.1	172.7	2161.7		0.00129074	0.00380089	0.0301224	0.000954809	0.00865128	0.0297987	0.00205244		0.0249494	0.00204518	0.025997	0.165318	0.00287334	0.115261	0.194709	0.0108424	0.223697		28.1503	0.0309982	2.30182	0.992986	17.6461	0.194902	3.80245	0.965975
Q9NWM8	FKBP14	Peptidyl-prolyl cis-trans isomerase FKBP14 OS=Homo sapiens OX=9606 GN=FKBP14 PE=1 SV=1	27	6		31.1	188.3	989.9	35.9	102.8	859.7	56.8	803		46.6	700	6472.2	44.2	3749.2	9691.2	269.9	10920.2		0.00146504	0.00764645	0.0725856	0.00188339	0.0266273	0.0698228	0.00378503		0.0725096	0.00310441	0.0486446	1.16936	0.00481067	0.269783	1.33534	0.0169448	1.13005		22.6504	0.0727952	3.69496	0.99261	28.6576	1.26827	3.52694	0.994991
Q9Y678	COPG1	Coatomer subunit gamma-1 OS=Homo sapiens OX=9606 GN=COPG1 PE=1 SV=1	14	6		32.3	120.3	519.3	26.4	55.7	540.7	48.1	352.8		32.2	247.5	1293.3	31.3	850.8	2060.7	108.7	1983.4		0.00152157	0.00488512	0.0380783	0.001385	0.0144274	0.0439144	0.00320528		0.0318573	0.00214511	0.0171993	0.233667	0.00340665	0.0612214	0.283941	0.00682437	0.205247		31.556	0.0453599	1.64135	0.99625	33.7806	0.276768	2.21117	0.992797
O75915	ARL6IP5	PRA1 family protein 3 OS=Homo sapiens OX=9606 GN=ARL6IP5 PE=1 SV=1	28	5		57.2	505.5	2709	68	136.5	2083.7	111.8	1975.9		57.9	373	2349.7	52.1	2514.9	3653.5	316.7	4764.5		0.00269454	0.0205273	0.198641	0.00356742	0.0353563	0.169233	0.0074501		0.178421	0.0038572	0.0259206	0.424532	0.0056705	0.180966	0.50341	0.019883	0.493041		27.5568	0.187249	4	0.982906	22.3705	0.47922	4	0.986444
Q6UW02	CYP20A1	Cytochrome P450 20A1 OS=Homo sapiens OX=9606 GN=CYP20A1 PE=1 SV=1	13	7		12.5	44.2	176.2	11.7	18.5	143.4	24.9	137.4		11.6	75.8	500.8	9.2	400.2	645.6	49	850.9		0.000588842	0.00179487	0.0129201	0.000613806	0.00479188	0.0116466	0.00165928		0.012407	0.000772772	0.00526751	0.090482	0.00100132	0.0287974	0.0889563	0.0030763	0.088053		22.213	0.0126707	2.89611	0.97424	23.9802	0.0906997	4	0.998148
Q99956	DUSP9	Dual specificity protein phosphatase 9 OS=Homo sapiens OX=9606 GN=DUSP9 PE=1 SV=1	15	4		2.3	19.9	80.9	1	16.8	82.8	6.4	62.3		1.8	46.6	436.3	3.1	207.4	593.7	23.9	664.6		0.000108347	0.000808096	0.00593209	5.2462e-05	0.00435154	0.00672482	0.000426482		0.00562559	0.000119913	0.00323834	0.0788285	0.0003374	0.014924	0.081805	0.00150048	0.0687743		15.9937	0.0061501	3.60178	0.988035	30.6378	0.0812489	3.40647	0.999407
O43808	SLC25A17	Peroxisomal membrane protein PMP34 OS=Homo sapiens OX=9606 GN=SLC25A17 PE=1 SV=1	13	6		22.7	192.7	1181.4	28.1	99	1035.9	50.1	920.9		25.9	139.4	1273.2	18.5	814.9	1648.6	113	2142.5		0.00106934	0.00782513	0.0866275	0.00147418	0.025643	0.0841333	0.00333855		0.0831557	0.00172541	0.00968722	0.230035	0.00201352	0.0586381	0.227158	0.00709434	0.221711		24.6108	0.0864733	3.80743	0.995531	25.8618	0.231527	4	0.998473
P09543	CNP	2',3'-cyclic-nucleotide 3'-phosphodiesterase OS=Homo sapiens OX=9606 GN=CNP PE=1 SV=2	18	7		37.4	137.1	828.3	29.4	53.5	741.3	57.3	531.8		37.1	338.2	1579.5	41.9	973.9	2470.9	184.7	2331.7		0.00176182	0.00556733	0.060736	0.00154238	0.0138576	0.0602066	0.00381835		0.0480207	0.00247154	0.0235023	0.285376	0.00456035	0.0700794	0.340462	0.0115958	0.241289		31.2223	0.0622589	2.53783	0.994601	35.106	0.33715	2.14016	0.994582
Q8N0X7	SPART	Spartin OS=Homo sapiens OX=9606 GN=SPART PE=1 SV=1	18	9		31.8	299.1	1475.2	46.4	135.9	1446.1	96.8	1134.2		37.1	405.1	2047.2	30.9	1193.5	3394.3	160.4	2994.9		0.00149801	0.0121458	0.108171	0.00243424	0.0352009	0.117449	0.00645054		0.102416	0.00247154	0.0281513	0.369878	0.00336312	0.0858812	0.467695	0.0100702	0.309919		26.0624	0.115948	2.66914	0.994831	39.3802	0.467681	1.96809	0.991824
Q9BXW7	HDHD5	Haloacid dehalogenase-like hydrolase domain-containing 5 OS=Homo sapiens OX=9606 GN=HDHD5 PE=1 SV=1	9	4		23.3	65.2	377	19.8	28.5	343.2	25.6	263.6		20	107	693.7	16.4	395.9	1133.1	67.6	1070.5		0.0010976	0.00264763	0.027644	0.00103875	0.00738208	0.0278739	0.00170593		0.0238026	0.00133237	0.00743567	0.125334	0.00178496	0.028488	0.156128	0.00424405	0.110778		28.2398	0.0284006	2.69491	0.994387	35.2251	0.150554	2.31875	0.989852
Q16555	DPYSL2	Dihydropyrimidinase-related protein 2 OS=Homo sapiens OX=9606 GN=DPYSL2 PE=1 SV=1	9	7		161.5	233.9	357.5	122.3	29.7	376.7	114.3	243.3		111.2	306.5	1735.6	46.2	1201.8	2844.1	181.6	2932.1		0.00760784	0.00949817	0.0262141	0.00641611	0.00769291	0.0305947	0.0076167		0.0219696	0.00740795	0.0212994	0.31358	0.00502835	0.0864785	0.391884	0.0114012	0.30342		999.978	0.0974663	0.466335	0.911111	30.3557	0.367863	2.5924	0.986349
P54727	RAD23B	UV excision repair protein RAD23 homolog B OS=Homo sapiens OX=9606 GN=RAD23B PE=1 SV=1	10	4		1.8	48.9	208	7.3	18	168.2	31.4	167.8		13.2	151.8	1020.5	12.2	610.8	1703.5	61.8	1690.7		8.47933e-05	0.00198572	0.0152518	0.000382973	0.00466237	0.0136608	0.00209243		0.0151521	0.000879361	0.0105489	0.184379	0.00132783	0.0439516	0.234723	0.00387991	0.174957		23.5736	0.0148923	4	0.970746	32.5266	0.219754	2.59927	0.985587
J3KRX5	RPL17	60S ribosomal protein L17 (Fragment) OS=Homo sapiens OX=9606 GN=RPL17 PE=1 SV=1	15	6		133.2	394.4	993.9	119.7	43.5	926.2	143.4	636.8		114.6	449.9	2087.8	77.9	1873.6	3535.2	394.6	4664.1		0.0062747	0.0160157	0.0728789	0.00627971	0.0112674	0.0752238	0.00955586		0.057502	0.00763445	0.0312645	0.377213	0.00847854	0.134819	0.48711	0.0247737	0.482651		34.5817	0.0803128	1.94038	0.950655	24.0481	0.455306	4	0.967895
Q15418	RPS6KA1	Ribosomal protein S6 kinase alpha-1 OS=Homo sapiens OX=9606 GN=RPS6KA1 PE=1 SV=2	17	2		2.7	16.6	90.9	1	13.7	80.6	1	67.7		7.5	98	561.9	12.7	259.5	829.1	44.1	714.7		0.00012719	0.00067409	0.00666535	5.2462e-05	0.00354858	0.00654614	6.66378e-05		0.0061132	0.000499637	0.00681024	0.101521	0.00138225	0.018673	0.11424	0.00276867	0.0739587		19.1846	0.00656335	3.16861	0.999001	39.9087	0.116458	2.23346	0.999005
P46060	RANGAP1	Ran GTPase-activating protein 1 OS=Homo sapiens OX=9606 GN=RANGAP1 PE=1 SV=1	13	7		87.2	171.5	568.7	86.4	53.6	595.8	93.7	369.8		78.2	231.7	924.1	73.8	747.2	1542	179.9	1623.4		0.00410776	0.00696424	0.0417006	0.00453272	0.0138835	0.0483895	0.00624396		0.0333923	0.00520955	0.0161013	0.166962	0.0080323	0.0537666	0.21247	0.0112944	0.167993		42.119	0.0565542	1.19582	0.982628	28.8494	0.199806	2.37009	0.980451
Q6NUM9	RETSAT	All-trans-retinol 13,14-reductase OS=Homo sapiens OX=9606 GN=RETSAT PE=1 SV=2	19	7		37.4	243.2	1665.8	48.4	108.3	1433.1	81.7	1214.6		38.7	438.8	2067.2	34.8	2138.6	2912.1	216.6	4272.2		0.00176182	0.00987582	0.122147	0.00253916	0.0280519	0.116393	0.00544431		0.109676	0.00257813	0.0304932	0.373491	0.00378759	0.153888	0.401254	0.0135985	0.442097		27.1674	0.120259	3.63583	0.994979	22.1725	0.409456	4	0.984913
Q09161	NCBP1	Nuclear cap-binding protein subunit 1 OS=Homo sapiens OX=9606 GN=NCBP1 PE=1 SV=1	11	7		10	51.5	189.1	12.7	15.7	218.6	20.2	102.3		12	126.2	588.5	10.6	411.9	814.7	49.4	961.7		0.000471074	0.0020913	0.013866	0.000666268	0.00406662	0.0177542	0.00134608		0.00923752	0.000799419	0.00876992	0.106327	0.00115369	0.0296393	0.112256	0.00310142	0.0995188		74.9131	0.0236768	1.13295	0.998861	26.815	0.11098	3.17492	0.997631
Q8NCA5	FAM98A	Protein FAM98A OS=Homo sapiens OX=9606 GN=FAM98A PE=1 SV=2	10	4		24.7	110.3	461.3	29.4	55.6	487.4	36.7	315		38.3	305.5	1904.9	32.9	1179	2937.8	161.1	3041.5		0.00116355	0.00447904	0.0338254	0.00154238	0.0144015	0.0395855	0.00244561		0.028444	0.00255148	0.0212299	0.344168	0.0035808	0.0848378	0.404795	0.0101141	0.314741		30.6989	0.040743	1.57953	0.995634	31.0003	0.387626	2.70507	0.993471
Q00765	REEP5	Receptor expression-enhancing protein 5 OS=Homo sapiens OX=9606 GN=REEP5 PE=1 SV=3	20	8		87.4	497	3742.7	91.2	245.8	3015.6	193.6	2880.4		91.4	451.5	5622.8	62.8	2614.1	7581.3	350.1	8313.3		0.00411718	0.0201821	0.274438	0.00478454	0.0636672	0.24492	0.0129011		0.260095	0.00608891	0.0313757	1.0159	0.00683508	0.188104	1.04462	0.0219799	0.860278		25.9069	0.26549	4	0.989811	31.4515	1.04359	3.29846	0.999643
A0A2R8Y5V9	TPM4	Tropomyosin alpha-4 chain OS=Homo sapiens OX=9606 GN=TPM4 PE=1 SV=1	22	3		18.1	42.7	134.2	16.3	22.1	117.7	21.5	92.8		18.4	48.8	612.7	8.5	313.3	1002.9	47.4	996		0.000852643	0.00173395	0.00984037	0.000855131	0.00572435	0.00955931	0.00143271		0.00837969	0.00122578	0.00339122	0.1107	0.00092513	0.0225443	0.138188	0.00297585	0.103068		18.45	0.00997951	1.76968	0.979479	33.1069	0.129017	2.88217	0.987519
Q96N66	MBOAT7	Lysophospholipid acyltransferase 7 OS=Homo sapiens OX=9606 GN=MBOAT7 PE=1 SV=2	9	5		34.8	294.6	1499.3	39.1	112	1208.1	82.7	1097.4		28.7	326.9	1829.8	25.7	1750.1	2357.3	239.9	3224.9		0.00163934	0.0119631	0.109938	0.00205127	0.0290103	0.098119	0.00551095		0.0990934	0.00191194	0.022717	0.330599	0.00279716	0.125933	0.324809	0.0150613	0.33372		25.3963	0.1053	3.58136	0.988262	22.4075	0.333821	4	0.996703
Q14166	TTLL12	Tubulin--tyrosine ligase-like protein 12 OS=Homo sapiens OX=9606 GN=TTLL12 PE=1 SV=2	11	7		21.1	97.5	383.3	24.9	26.3	414.6	45.6	264.4		31.2	267.2	1203.2	22	980.3	2056.3	107.1	2312.3		0.000993966	0.00395926	0.0281059	0.0013063	0.00681224	0.0336728	0.00303868		0.0238749	0.00207849	0.0185683	0.217388	0.00239445	0.0705399	0.283334	0.00672392	0.239282		36.6957	0.0347598	1.76165	0.986323	26.1209	0.256127	3.3157	0.977785
Q7Z3C6	ATG9A	Autophagy-related protein 9A OS=Homo sapiens OX=9606 GN=ATG9A PE=1 SV=3	17	8		1	49.7	256.1	1	29.8	221.1	9.4	213.5		11.4	82.9	663.2	10.2	460.8	870.1	48.1	956.4		4.71074e-05	0.00201821	0.0187788	5.2462e-05	0.00771881	0.0179572	0.000626395		0.0192787	0.000759448	0.00576091	0.119824	0.00111016	0.033158	0.11989	0.0030198	0.0989704		21.5539	0.018886	3.80294	0.993355	28.8621	0.121944	2.71653	0.99943
A0A087X253	AP2B1	AP complex subunit beta OS=Homo sapiens OX=9606 GN=AP2B1 PE=1 SV=1	12	5		34.1	55.7	242.6	32.7	34.2	259.1	35.8	145.3		25	140	940.5	21.1	447.1	1294.4	80.5	1189.2		0.00160636	0.00226186	0.0177889	0.00171551	0.0088585	0.0210435	0.00238563		0.0131203	0.00166546	0.00972891	0.169925	0.0022965	0.0321722	0.178353	0.00505393	0.123061		45.0617	0.0253656	1.0636	0.981799	37.037	0.182832	2.43795	0.999186
P62753	RPS6	40S ribosomal protein S6 OS=Homo sapiens OX=9606 GN=RPS6 PE=1 SV=1	26	8		327	819.6	2018.7	329.8	219	1987.3	377.6	1462.6		276.7	1987.9	3196.6	204	3781.8	4908.8	898.1	6303.4		0.0154041	0.0332822	0.148023	0.017302	0.0567255	0.161404	0.0251624		0.13207	0.0184333	0.138144	0.577546	0.0222031	0.272129	0.676376	0.0563843	0.65229		29.1601	0.180283	1.24898	0.974802	20.8322	0.66458	2.18828	0.975711
O75569	PRKRA	Interferon-inducible double-stranded RNA-dependent protein kinase activator A OS=Homo sapiens OX=9606 GN=PRKRA PE=1 SV=1	13	6		14	54.1	241.4	12.4	36.8	251.7	15.1	180.2		19	586.4	3613.7	31	3548.7	4919.7	178.3	7550.3		0.000659503	0.00219688	0.0177009	0.000650529	0.00953195	0.0204425	0.00100623		0.0162718	0.00126575	0.0407502	0.652905	0.003374	0.255355	0.677878	0.011194	0.781321		22.192	0.0196165	2.05564	0.991104	22.5126	0.710737	4	0.98245
Q8TC12	RDH11	Retinol dehydrogenase 11 OS=Homo sapiens OX=9606 GN=RDH11 PE=1 SV=2	18	7		18.3	244.1	1660	27.5	103	1382.3	68.1	1204.9		17.8	228.2	1435.9	17.8	1213.5	2259.6	143.9	2730.4		0.000862065	0.00991237	0.121721	0.00144271	0.0266791	0.112267	0.00453803		0.1088	0.0011858	0.0158581	0.259431	0.00193733	0.0873204	0.311347	0.00903429	0.282548		26.9976	0.117759	3.85918	0.993851	24.4168	0.289691	4	0.988533
K7ERC8	KDSR	3-ketodihydrosphingosine reductase OS=Homo sapiens OX=9606 GN=KDSR PE=1 SV=2	15	4		17.9	97.9	441.9	17.6	45.9	379.6	29.8	335.8		90.4	1033.9	1444.8	158.3	3108.4	2314.9	1172.4	2998.1		0.000843222	0.00397551	0.0324028	0.000923332	0.011889	0.0308302	0.00198581		0.0303222	0.00602229	0.071848	0.261039	0.0172292	0.223673	0.318967	0.0736053	0.31025		23.0746	0.0322649	2.90417	0.992991	13.5792	0.305898	2.03067	0.955644
Q8NFQ8	TOR1AIP2	Torsin-1A-interacting protein 2 OS=Homo sapiens OX=9606 GN=TOR1AIP2 PE=1 SV=1	8	6		23.8	135.7	765.1	20	48.6	597.3	39.4	530.6		10.4	192.6	865.6	11.8	768.4	1318.1	89.4	1725.8		0.00112116	0.00551048	0.0561018	0.00104924	0.0125884	0.0485113	0.00262553		0.0479123	0.00069283	0.0133842	0.156392	0.0012843	0.0552921	0.181619	0.00561269	0.17859		26.9095	0.0526843	3.56573	0.985989	23.7161	0.174728	4	0.987243
K7EJV9	RPL23A	60S ribosomal protein L23a (Fragment) OS=Homo sapiens OX=9606 GN=RPL23A PE=1 SV=1	16	7		488.3	1273.6	2109.5	505.8	184.2	1829.5	591.2	1320.5		301.4	1169.1	4443.3	256.2	4144.3	8293.8	877.7	9897.2		0.0230025	0.0517181	0.154682	0.0265353	0.0477116	0.148588	0.0393963		0.119239	0.0200787	0.0812434	0.802793	0.0278845	0.298213	1.14279	0.0551035	1.02418		55.3963	0.226378	0.702204	0.931147	24.2412	1.00607	4	0.955932
A0AVT1	UBA6	Ubiquitin-like modifier-activating enzyme 6 OS=Homo sapiens OX=9606 GN=UBA6 PE=1 SV=1	12	8		26.4	93.9	365.2	31.1	47.4	399.6	39.2	238		39.6	583.1	2448.2	41.2	1911.5	3513.9	211.6	4080.2		0.00124363	0.00381307	0.0267787	0.00163157	0.0122776	0.0324546	0.0026122		0.021491	0.00263808	0.0405209	0.442329	0.00448416	0.137547	0.484175	0.0132846	0.422228		37.157	0.035633	1.27818	0.993221	26.3093	0.472762	2.94295	0.996518
E7ETY2	TCOF1	Treacle protein OS=Homo sapiens OX=9606 GN=TCOF1 PE=1 SV=1	13	8		158.5	195	387.1	137.5	69	350.3	152	287.9		124.7	208	550.2	69.3	439.2	814	188.6	906.9		0.00746652	0.00791852	0.0283846	0.00721353	0.0178724	0.0284505	0.0101289		0.0259969	0.0083073	0.0144544	0.0994074	0.00754253	0.0316037	0.11216	0.0118406	0.093848		32.4457	0.0406853	0.601052	0.915686	27.6242	0.112145	2.10675	0.978271
Q9UHI6	DDX20	Probable ATP-dependent RNA helicase DDX20 OS=Homo sapiens OX=9606 GN=DDX20 PE=1 SV=2	9	5		5.6	48.7	212.6	8.5	31.5	211.6	15.4	165.2		7.7	119	1002.9	9.8	530.1	1665.1	59.7	1451.7		0.000263801	0.0019776	0.0155891	0.000445927	0.00815914	0.0171856	0.00102622		0.0149173	0.000512961	0.00826957	0.181199	0.00106662	0.0381446	0.229432	0.00374807	0.150225		20.733	0.0166485	2.41895	0.995946	39.8539	0.226644	2.1158	0.991516
A0A494C1M4	ALDH1L2	10-formyltetrahydrofolate dehydrogenase OS=Homo sapiens OX=9606 GN=ALDH1L2 PE=1 SV=1	12	8		40.6	160.8	704.5	36.9	57.4	579.3	56.3	547.6		18.2	185.1	968.6	16.4	678.7	1259.5	110.3	1551.1		0.00191256	0.00652974	0.0516583	0.00193585	0.0148678	0.0470494	0.00375171		0.0494474	0.00121245	0.012863	0.175002	0.00178496	0.0488375	0.173545	0.00692483	0.160511		24.3221	0.050346	3.81307	0.982681	26.105	0.176108	3.36374	0.997927
Q7L1Q6	BZW1	Basic leucine zipper and W2 domain-containing protein 1 OS=Homo sapiens OX=9606 GN=BZW1 PE=1 SV=1	13	6		202.4	369	1730.5	232.5	304.7	1865.8	272.1	1137.8		203.5	754.3	4135.2	264.4	2305.5	6142.6	468.8	5978.6		0.00953453	0.0149843	0.126891	0.0121974	0.0789235	0.151536	0.0181321		0.102741	0.0135568	0.052418	0.747127	0.028777	0.165898	0.84638	0.0294321	0.618679		29.6257	0.162225	1.21348	0.96618	34.0679	0.83805	2.40896	0.996033
Q9Y639	NPTN	Neuroplastin OS=Homo sapiens OX=9606 GN=NPTN PE=1 SV=2	15	7		6.8	77.4	695	12.3	55.2	595.3	29.3	513.3		23	527.2	991.5	10.5	1676.7	1280.2	196.4	2434		0.00032033	0.00314305	0.0509617	0.000645283	0.0142979	0.0483488	0.00195249		0.0463501	0.00153222	0.0366363	0.179139	0.00114281	0.120651	0.176397	0.0123303	0.251876		25.475	0.0499913	3.6054	0.997222	16.8692	0.201961	3.54836	0.934559
E7EX17	EIF4B	Eukaryotic translation initiation factor 4B OS=Homo sapiens OX=9606 GN=EIF4B PE=1 SV=1	12	7		5.1	21.6	58.8	6.7	2.6	52.3	8.9	38.7		5.2	44.5	133.9	0.3	149.3	233.7	16.4	345.5		0.000240248	0.000877129	0.00431158	0.000351496	0.000673453	0.00424768	0.000593076		0.00349455	0.000346415	0.0030924	0.0241924	3.26516e-05	0.0107432	0.0322012	0.00102962	0.0357531		32.0347	0.00445796	2.47023	0.952831	22.4696	0.0309466	4	0.944146
P14324	FDPS	Farnesyl pyrophosphate synthase OS=Homo sapiens OX=9606 GN=FDPS PE=1 SV=4	12	4		6.1	49.7	136.4	8.7	10.1	151.8	11.9	78.6		13.9	84.2	589.3	6	444.8	952.4	36.4	1105.7		0.000287355	0.00201821	0.0100017	0.00045642	0.00261611	0.0123288	0.00079299		0.00709745	0.000925994	0.00585124	0.106472	0.000653033	0.0320067	0.13123	0.00228526	0.11442		58.3029	0.0151436	1.21779	0.995431	25.714	0.120304	3.88963	0.986443
Q9NSD9	FARSB	Phenylalanine--tRNA ligase beta subunit OS=Homo sapiens OX=9606 GN=FARSB PE=1 SV=3	18	8		63.1	147.7	527.5	59.6	43	521.9	58.3	320.1		71.4	384.1	1882.7	50.1	1500.3	3046.2	186.5	3395.2		0.00297248	0.00599777	0.0386795	0.00312674	0.0111379	0.0423875	0.00388498		0.0289045	0.00475654	0.026692	0.340157	0.00545282	0.107958	0.419731	0.0117088	0.351343		37.8183	0.0468038	1.48367	0.988566	26.7862	0.389422	3.01932	0.986093
P26640	VARS1	Valine--tRNA ligase OS=Homo sapiens OX=9606 GN=VARS1 PE=1 SV=4	17	11		48.4	144.2	477.7	50.4	109.8	527.6	55.2	362.4		60.3	366.6	2641.1	35	1248.4	3564.8	163.1	3246.5		0.00228	0.00585565	0.0350279	0.00264409	0.0284404	0.0428504	0.00367841		0.0327241	0.00401708	0.0254758	0.477181	0.00380936	0.0898317	0.491188	0.0102397	0.335955		14.9842	0.0372496	3.5691	0.963217	37.3915	0.507471	2.44787	0.999015
Q4J6C6	PREPL	Prolyl endopeptidase-like OS=Homo sapiens OX=9606 GN=PREPL PE=1 SV=1	11	7		16.6	120.4	484.5	22.5	47.4	462.4	39	343.1		26.2	315.1	1493.8	37.5	1465.8	2266.3	255.4	2346.8		0.000781982	0.00488918	0.0355265	0.0011804	0.0122776	0.037555	0.00259887		0.0309814	0.0017454	0.021897	0.269892	0.00408145	0.105475	0.31227	0.0160345	0.242852		26.9482	0.0382626	2.08504	0.996471	27.5711	0.305191	2.11647	0.99495
G0XQ39	STIM1	STIM1L OS=Homo sapiens OX=9606 GN=STIM1 PE=1 SV=1	21	7		27.2	209.9	1130.4	46.5	117	968.3	77	848.2		35.4	324.9	1397.5	26.1	1215.9	2096.2	161.5	2595.4		0.00128132	0.00852358	0.0828879	0.00243949	0.0303054	0.078643	0.00513111		0.0765911	0.00235829	0.022578	0.252493	0.00284069	0.0874931	0.288832	0.0101392	0.268578		23.2235	0.082038	2.99907	0.994549	24.0577	0.275428	3.77567	0.99131
Q7Z434	MAVS	Mitochondrial antiviral-signaling protein OS=Homo sapiens OX=9606 GN=MAVS PE=1 SV=2	11	6		24.4	201	1154.1	27.8	56.1	960.7	50.5	823		28.7	183.4	1610.3	30.8	935.9	2220.2	195.3	2522.2		0.00114942	0.00816217	0.0846257	0.00145844	0.014531	0.0780258	0.00336521		0.0743155	0.00191194	0.0127449	0.290941	0.00335224	0.067345	0.305918	0.0122613	0.261003		28.6866	0.0817898	4	0.991241	28.9945	0.302248	3.26412	0.998395
P05091	ALDH2	Aldehyde dehydrogenase, mitochondrial OS=Homo sapiens OX=9606 GN=ALDH2 PE=1 SV=2	14	5		74.6	119.5	612.4	53.7	41.7	598	57.7	367.6		45.7	206.9	869.5	26.1	640.6	1211.8	132.1	1457		0.00351421	0.00485263	0.0449049	0.00281721	0.0108012	0.0485681	0.003845		0.0331937	0.00304445	0.0143779	0.157097	0.00284069	0.0460959	0.166972	0.00829347	0.150774		36.9291	0.0512572	1.8658	0.989216	26.0735	0.164799	3.21054	0.995319
A0A087WYV9	SYNJ2BP-COX16	SYNJ2BP-COX16 readthrough OS=Homo sapiens OX=9606 GN=SYNJ2BP-COX16 PE=4 SV=1	14	2		39.2	219.1	1251	42.7	67.7	969.7	73.3	906.8		31.7	266.4	2381.2	18.2	1940	3616.3	113.5	5299.5		0.00184661	0.00889717	0.091731	0.00224013	0.0175357	0.0787567	0.00488455		0.0818825	0.0021118	0.0185127	0.430223	0.00198087	0.139597	0.498285	0.00712573	0.548404		27.2233	0.0864413	4	0.983589	24.3018	0.498682	4	0.97446
Q9Y3A3	MOB4	MOB-like protein phocein OS=Homo sapiens OX=9606 GN=MOB4 PE=1 SV=1	16	5		2.6	35.7	125.9	9.7	14.3	119.2	6.9	107.8		9.5	124.9	1248.6	9.1	797.3	1727.5	55.9	2196.4		0.000122479	0.0014497	0.00923176	0.000508882	0.00370399	0.00968114	0.000459801		0.00973416	0.000632873	0.00867958	0.225591	0.000990433	0.0573717	0.23803	0.0035095	0.227288		22.2316	0.00978794	3.03509	0.987523	26.1272	0.235756	4	0.997957
Q9UN86	G3BP2	Ras GTPase-activating protein-binding protein 2 OS=Homo sapiens OX=9606 GN=G3BP2 PE=1 SV=2	16	4		24	56.6	195.2	8.5	24.1	211.5	22.1	134.6		20.1	116.9	996.4	16.7	584.3	1440.8	72.4	1593.7		0.00113058	0.0022984	0.0143133	0.000445927	0.00624239	0.0171775	0.0014727		0.0121542	0.00133903	0.00812364	0.180025	0.00181761	0.0420447	0.198526	0.0045454	0.16492		32.8628	0.0182202	1.38761	0.992747	29.4234	0.192398	3.18814	0.997324
P11413	G6PD	Glucose-6-phosphate 1-dehydrogenase OS=Homo sapiens OX=9606 GN=G6PD PE=1 SV=4	16	9		1	6	23.5	1	4.5	26.8	1	16.3		1.4	11.5	68.5	2.9	45.6	108.2	4.1	97.1		4.71074e-05	0.000243647	0.00172316	5.2462e-05	0.00116559	0.00217663	6.66378e-05		0.00147186	9.32656e-05	0.000799161	0.0123762	0.000315633	0.00328126	0.0149087	0.000257405	0.0100481		23.5731	0.00207277	1.58846	0.965625	37.2385	0.0149812	1.98533	0.995907
Q9UBM7	DHCR7	7-dehydrocholesterol reductase OS=Homo sapiens OX=9606 GN=DHCR7 PE=1 SV=1	23	8		46.6	390.5	1687.1	57.7	92	1348	107.8	1202.1		58.3	469.5	1786.6	34.3	2230.6	2606.6	295.3	4003.5		0.0021952	0.0158574	0.123709	0.00302706	0.0238299	0.109481	0.00718355		0.108548	0.00388384	0.0326266	0.322794	0.00373317	0.160508	0.359159	0.0185394	0.414291		27.5671	0.11761	3.86025	0.98204	20.7865	0.367537	4	0.972588
A0A024RCQ8	PPT2	HCG1999928, isoform CRA_a OS=Homo sapiens OX=9606 GN=PPT2 PE=1 SV=1	20	5		3.5	15.6	137.5	4.8	11.6	117.8	6	90.2		1.2	88.4	2253	9	1248.6	3368.7	80.6	4025.3		0.000164876	0.000633482	0.0100823	0.000251818	0.00300464	0.00956743	0.000399827		0.00814491	7.99419e-05	0.00614311	0.407061	0.000979549	0.0898461	0.464168	0.00506021	0.416547		27.5327	0.00996581	2.63101	0.996462	27.7025	0.442241	4	0.994558
O95070	YIF1A	Protein YIF1A OS=Homo sapiens OX=9606 GN=YIF1A PE=1 SV=2	12	4		14.5	122.1	790.9	13.1	50.8	571.6	30.2	546.3		22.3	135.2	1407.8	37.9	1746.9	1607.2	106.7	3402.5		0.000683057	0.00495821	0.0579936	0.000687253	0.0131582	0.046424	0.00201246		0.04933	0.00148559	0.00939535	0.254354	0.00412499	0.125702	0.221454	0.00669881	0.352098		25.8631	0.052461	3.98844	0.979304	20.3798	0.276601	4	0.921875
Q99613	EIF3C	Eukaryotic translation initiation factor 3 subunit C OS=Homo sapiens OX=9606 GN=EIF3C PE=1 SV=1	20	10		111.6	279.5	828.8	116.3	103.5	992	151.2	535.7		110.4	615	2807	91.5	2003.3	5155	273	4288.8		0.00525718	0.0113499	0.0607727	0.00610134	0.0268086	0.0805679	0.0100756		0.0483728	0.00735466	0.0427377	0.507155	0.00995875	0.144152	0.7103	0.0171394	0.443814		88.9294	0.119972	0.857636	0.991982	47.7783	0.756202	1.53666	0.984194
F5H5I6	GRSF1	G-rich sequence factor 1 OS=Homo sapiens OX=9606 GN=GRSF1 PE=1 SV=2	8	5		27.5	109.6	489.5	30.8	54	432.1	43.3	357.4		16.6	131.4	1200.4	18.9	668.4	1782.1	72.3	1857.1		0.00129545	0.00445062	0.0358931	0.00161583	0.0139871	0.0350941	0.00288542		0.0322726	0.00110586	0.00913128	0.216882	0.00205705	0.0480964	0.245553	0.00453912	0.192177		23.3237	0.0363254	2.44474	0.993684	31.489	0.237356	2.9027	0.996591
J3KR44	OTUB1	Ubiquitin thioesterase OS=Homo sapiens OX=9606 GN=OTUB1 PE=1 SV=2	17	6		36.1	289.9	1038	60.2	107.7	1075.7	107.1	795.1		82.5	719.2	4401.5	51.2	2948.3	6118.7	320	7910.1		0.00170058	0.0117722	0.0761125	0.00315822	0.0278965	0.0873658	0.00713691		0.0717962	0.00549601	0.0499788	0.795241	0.00557255	0.212152	0.843086	0.0200902	0.818554		26.8337	0.0870055	1.9723	0.99074	25.6391	0.836536	4	0.996105
Q5VV42	CDKAL1	Threonylcarbamoyladenosine tRNA methylthiotransferase OS=Homo sapiens OX=9606 GN=CDKAL1 PE=1 SV=1	14	7		6.2	322.2	413.7	12.8	38.7	301.5	27.3	305.4		6	84.6	597.5	8.1	461.7	849.3	37.5	1070.9		0.000292066	0.0130838	0.030335	0.000671514	0.0100241	0.0244871	0.00181921		0.0275771	0.00039971	0.00587904	0.107953	0.000881594	0.0332228	0.117024	0.00235431	0.110819		18.0346	0.0289547	1.6215	0.912989	24.7027	0.114088	4	0.996816
[truncated: 1,230 more rows]

## Sheet: S-Probes
						Raw abundances																		Normalized abundances
						46 / µM									43 / µM									46 / µM								43 / µM										Fitting Parameters
[truncated: 2,330 more rows]
